# Supplementary material for: Distinct patterns of SARS-CoV-2 transmission in two nearby communities in Wisconsin, USA
Source: medRxiv. 2020 Jul 10:2020.07.09.20149104. Preprint. [Version 1] doi: 10.1101/2020.07.09.20149104 (PMC7359545; doi:10.1101/2020.07.09.20149104)
Supplement: Supplement 2020 [file 89002-2020.07.09.20149104-1.xlsx]

## Sheet: supinformation1
strain	virus	gisaid_epi_isl	genbank_accession	sra_acession	srr_run_number	biosample_id	bioproject	date	region	country	division	location	region_exposure	country_exposure	division_exposure	segment	length	host	age	sex	pangolin_lineage	GISAID_clade	originating_lab	submitting_lab	authors	url	title	paper_url	date_submitted	N1_Ct value	N2_Ct value	CT_RP
USA/WI-UW-02/2020	ncov	EPI_ISL_416489	-	SRX7972381	SRR11393278	SAMN14428237	PRJNA614504	2020-03-15	North America	USA	Wisconsin	Dane county	North America	USA	Wisconsin	genome	29782	Human	?	?	B.1.5.4	G	University of Wisconsin-Madison AIDS Vaccine Research Laboratories	University of Wisconsin-Madison AIDS Vaccine Research Laboratories	Gage Moreno et al	https://www.gisaid.org	?	?	2020-03-22	14.75	13.53	-
USA/WI-UW-03/2020	ncov	EPI_ISL_416523	-	SRX7972382	SRR11393277	SAMN14428238	PRJNA614504	2020-03-14	North America	USA	Wisconsin	Dane county	North America	USA	Wisconsin	genome	29870	Human	?	?	B.1	GH	University of Wisconsin-Madison AIDS Vaccine Research Laboratories	University of Wisconsin-Madison AIDS Vaccine Research Laboratories	Gage Moreno et al	https://www.gisaid.org	?	?	2020-03-22	15.66	15	-
USA/WI-UW-04/2020	ncov	EPI_ISL_416491	-	SRX7972383	SRR11393276	SAMN14428239	PRJNA614504	2020-03-15	North America	USA	Wisconsin	Dane county	North America	USA	Wisconsin	genome	29843	Human	?	?	B.1	GH	University of Wisconsin-Madison AIDS Vaccine Research Laboratories	University of Wisconsin-Madison AIDS Vaccine Research Laboratories	Gage Moreno et al	https://www.gisaid.org	?	?	2020-03-22	24.93	25.4	-
USA/WI-UW-05/2020	ncov	EPI_ISL_416492	-	SRX7972384	SRR11393275	SAMN14428240	PRJNA614504	2020-03-15	North America	USA	Wisconsin	Dane county	North America	USA	Wisconsin	genome	29855	Human	?	?	B.1	GH	University of Wisconsin-Madison AIDS Vaccine Research Laboratories	University of Wisconsin-Madison AIDS Vaccine Research Laboratories	Gage Moreno et al	https://www.gisaid.org	?	?	2020-03-22	24.71	25.03	-
USA/WI-UW-06/2020	ncov	EPI_ISL_417200	-	SRX7988797	SRR11410125	SAMN14443954	PRJNA614504	2020-03-21	North America	USA	Wisconsin	Dane county	North America	USA	Wisconsin	genome	29844	Human	?	?	A.4	S	University of Wisconsin-Madison AIDS Vaccine Research Laboratories	University of Wisconsin-Madison AIDS Vaccine Research Laboratories	Gage Moreno et al	https://www.gisaid.org	?	?	2020-03-24	26.53	27.29	-
USA/WI-UW-07/2020	ncov	EPI_ISL_417201	-	SRX7988798	SRR11410124	SAMN14443955	PRJNA614504	2020-03-21	North America	USA	Wisconsin	Dane county	North America	USA	Wisconsin	genome	29865	Human	?	?	A.4	S	University of Wisconsin-Madison AIDS Vaccine Research Laboratories	University of Wisconsin-Madison AIDS Vaccine Research Laboratories	Gage Moreno et al	https://www.gisaid.org	?	?	2020-03-24	16.28	16.49	-
USA/WI-UW-08/2020	ncov	EPI_ISL_417202	-	SRX7988799	SRR11410123	SAMN14443956	PRJNA614504	2020-03-21	North America	USA	Wisconsin	Dane county	North America	USA	Wisconsin	genome	29843	Human	?	?	B.1	G	University of Wisconsin-Madison AIDS Vaccine Research Laboratories	University of Wisconsin-Madison AIDS Vaccine Research Laboratories	Gage Moreno et al	https://www.gisaid.org	?	?	2020-03-24	17.35	18.03	-
USA/WI-UW-09/2020	ncov	EPI_ISL_417203	-	SRX7988800	SRR11410122	SAMN14443957	PRJNA614504	2020-03-21	North America	USA	Wisconsin	Dane county	North America	USA	Wisconsin	genome	29843	Human	?	?	A.1	S	University of Wisconsin-Madison AIDS Vaccine Research Laboratories	University of Wisconsin-Madison AIDS Vaccine Research Laboratories	Gage Moreno et al	https://www.gisaid.org	?	?	2020-03-24	22.46	23.15	-
USA/WI-UW-10/2020	ncov	EPI_ISL_417204	-	SRX7988801	SRR11410121	SAMN14443958	PRJNA614504	2020-03-21	North America	USA	Wisconsin	Dane county	North America	USA	Wisconsin	genome	29841	Human	?	?	B.1	GH	University of Wisconsin-Madison AIDS Vaccine Research Laboratories	University of Wisconsin-Madison AIDS Vaccine Research Laboratories	Gage Moreno et al	https://www.gisaid.org	?	?	2020-03-24	24.17	24.51	-
USA/WI-UW-100/2020	ncov	EPI_ISL_425157	-	SRX8114909	SRR11544843	SAMN14596876	PRJNA614504	2020-04-03	North America	USA	Wisconsin	Dane county	North America	USA	Wisconsin	genome	29782	Human	?	?	B.1.19	G	University of Wisconsin-Madison AIDS Vaccine Research Laboratories	University of Wisconsin-Madison AIDS Vaccine Research Laboratories	Gage Moreno et al	https://www.gisaid.org	?	?	2020-04-12	26.5	-	-
USA/WI-UW-101/2020	ncov	EPI_ISL_425158	-	SRX8114910	SRR11544842	SAMN14596877	PRJNA614504	2020-03-31	North America	USA	Wisconsin	Dane county	North America	USA	Wisconsin	genome	29782	Human	?	?	B.1.19	G	University of Wisconsin-Madison AIDS Vaccine Research Laboratories	University of Wisconsin-Madison AIDS Vaccine Research Laboratories	Gage Moreno et al	https://www.gisaid.org	?	?	2020-04-12	16.9	-	-
USA/WI-UW-102/2020	ncov	EPI_ISL_425159	-	SRX8114911	SRR11544841	SAMN14596878	PRJNA614504	2020-03-30	North America	USA	Wisconsin	Dane county	North America	USA	Wisconsin	genome	29782	Human	?	?	B.1	GH	University of Wisconsin-Madison AIDS Vaccine Research Laboratories	University of Wisconsin-Madison AIDS Vaccine Research Laboratories	Gage Moreno et al	https://www.gisaid.org	?	?	2020-04-12	22.21	22.99	-
USA/WI-UW-103/2020	ncov	EPI_ISL_425160	-	SRX8114912	SRR11544840	SAMN14596879	PRJNA614504	2020-04-03	North America	USA	Wisconsin	Dane county	North America	USA	Wisconsin	genome	29782	Human	?	?	B.1.19	G	University of Wisconsin-Madison AIDS Vaccine Research Laboratories	University of Wisconsin-Madison AIDS Vaccine Research Laboratories	Gage Moreno et al	https://www.gisaid.org	?	?	2020-04-12	23.6	-	-
USA/WI-UW-105/2020	ncov	EPI_ISL_425162	-	SRX8114915	SRR11544837	SAMN14596881	PRJNA614504	2020-03-30	North America	USA	Wisconsin	Dane county	North America	USA	Wisconsin	genome	29782	Human	?	?	B.1	GH	University of Wisconsin-Madison AIDS Vaccine Research Laboratories	University of Wisconsin-Madison AIDS Vaccine Research Laboratories	Gage Moreno et al	https://www.gisaid.org	?	?	2020-04-12	25.21	26.49	-
USA/WI-UW-106/2020	ncov	EPI_ISL_425163	-	SRX8114916	SRR11544836	SAMN14596882	PRJNA614504	2020-03-30	North America	USA	Wisconsin	Dane county	North America	USA	Wisconsin	genome	29782	Human	?	?	B.1	G	University of Wisconsin-Madison AIDS Vaccine Research Laboratories	University of Wisconsin-Madison AIDS Vaccine Research Laboratories	Gage Moreno et al	https://www.gisaid.org	?	?	2020-04-12	17.83	18.58	-
USA/WI-UW-107/2020	ncov	EPI_ISL_425164	-	SRX8114917	SRR11544835	SAMN14596883	PRJNA614504	2020-03-31	North America	USA	Wisconsin	Dane county	North America	USA	Wisconsin	genome	29782	Human	?	?	B.1.19	G	University of Wisconsin-Madison AIDS Vaccine Research Laboratories	University of Wisconsin-Madison AIDS Vaccine Research Laboratories	Gage Moreno et al	https://www.gisaid.org	?	?	2020-04-12	24.2	-	-
USA/WI-UW-108/2020	ncov	EPI_ISL_425165	-	SRX8114918	SRR11544834	SAMN14596884	PRJNA614504	2020-03-30	North America	USA	Wisconsin	Dane county	North America	USA	Wisconsin	genome	29782	Human	?	?	B.1	G	University of Wisconsin-Madison AIDS Vaccine Research Laboratories	University of Wisconsin-Madison AIDS Vaccine Research Laboratories	Gage Moreno et al	https://www.gisaid.org	?	?	2020-04-12	25.06	26.02	-
USA/WI-UW-109/2020	ncov	EPI_ISL_425166	-	SRX8114919	SRR11544833	SAMN14596885	PRJNA614504	2020-03-30	North America	USA	Wisconsin	Dane county	North America	USA	Wisconsin	genome	29782	Human	?	?	B.1	G	University of Wisconsin-Madison AIDS Vaccine Research Laboratories	University of Wisconsin-Madison AIDS Vaccine Research Laboratories	Gage Moreno et al	https://www.gisaid.org	?	?	2020-04-12	31.01	32.18	-
USA/WI-UW-110/2020	ncov	EPI_ISL_425167	-	SRX8114920	SRR11544832	SAMN14596886	PRJNA614504	2020-03-31	North America	USA	Wisconsin	Dane county	North America	USA	Wisconsin	genome	29782	Human	?	?	B.1	G	University of Wisconsin-Madison AIDS Vaccine Research Laboratories	University of Wisconsin-Madison AIDS Vaccine Research Laboratories	Gage Moreno et al	https://www.gisaid.org	?	?	2020-04-12	22.2	-	-
USA/WI-UW-111/2020	ncov	EPI_ISL_425168	-	SRX8114921	SRR11544831	SAMN14596887	PRJNA614504	2020-03-31	North America	USA	Wisconsin	Dane county	North America	USA	Wisconsin	genome	29782	Human	?	?	B.1	GH	University of Wisconsin-Madison AIDS Vaccine Research Laboratories	University of Wisconsin-Madison AIDS Vaccine Research Laboratories	Gage Moreno et al	https://www.gisaid.org	?	?	2020-04-12	25.61	26.29	-
USA/WI-UW-112/2020	ncov	EPI_ISL_425169	-	SRX8114922	SRR11544830	SAMN14596888	PRJNA614504	2020-03-30	North America	USA	Wisconsin	Dane county	North America	USA	Wisconsin	genome	29782	Human	?	?	B.1.19	G	University of Wisconsin-Madison AIDS Vaccine Research Laboratories	University of Wisconsin-Madison AIDS Vaccine Research Laboratories	Gage Moreno et al	https://www.gisaid.org	?	?	2020-04-12	18.74	19.89	-
USA/WI-UW-114/2020	ncov	EPI_ISL_425171	-	SRX8114924	SRR11544828	SAMN14596890	PRJNA614504	2020-03-30	North America	USA	Wisconsin	Dane county	North America	USA	Wisconsin	genome	29782	Human	?	?	B.1.1	GR	University of Wisconsin-Madison AIDS Vaccine Research Laboratories	University of Wisconsin-Madison AIDS Vaccine Research Laboratories	Gage Moreno et al	https://www.gisaid.org	?	?	2020-04-12	22.62	23.5	-
USA/WI-UW-115/2020	ncov	EPI_ISL_425172	-	SRX8114926	SRR11544826	SAMN14596891	PRJNA614504	2020-03-31	North America	USA	Wisconsin	Dane county	North America	USA	Wisconsin	genome	29782	Human	?	?	B.1	G	University of Wisconsin-Madison AIDS Vaccine Research Laboratories	University of Wisconsin-Madison AIDS Vaccine Research Laboratories	Gage Moreno et al	https://www.gisaid.org	?	?	2020-04-12	26.2	-	-
USA/WI-UW-116/2020	ncov	EPI_ISL_425173	-	SRX8114927	SRR11544825	SAMN14596892	PRJNA614504	2020-03-30	North America	USA	Wisconsin	Dane county	North America	USA	Wisconsin	genome	29782	Human	?	?	A.4	S	University of Wisconsin-Madison AIDS Vaccine Research Laboratories	University of Wisconsin-Madison AIDS Vaccine Research Laboratories	Gage Moreno et al	https://www.gisaid.org	?	?	2020-04-12	31.81	33.31	-
USA/WI-UW-117/2020	ncov	EPI_ISL_425174	-	SRX8114928	SRR11544824	SAMN14596893	PRJNA614504	2020-03-30	North America	USA	Wisconsin	Dane county	North America	USA	Wisconsin	genome	29782	Human	?	?	A.4	S	University of Wisconsin-Madison AIDS Vaccine Research Laboratories	University of Wisconsin-Madison AIDS Vaccine Research Laboratories	Gage Moreno et al	https://www.gisaid.org	?	?	2020-04-12	28.2	-	-
USA/WI-UW-119/2020	ncov	EPI_ISL_425176	-	SRX8114930	SRR11544822	SAMN14596895	PRJNA614504	2020-04-10	North America	USA	Wisconsin	Dane county	North America	USA	Wisconsin	genome	29782	Human	?	?	B.1.19	G	University of Wisconsin-Madison AIDS Vaccine Research Laboratories	University of Wisconsin-Madison AIDS Vaccine Research Laboratories	Gage Moreno et al	https://www.gisaid.org	?	?	2020-04-12	31.01	32.71	-
USA/WI-UW-120/2020	ncov	EPI_ISL_427427	-	SRX8149929	SRR11582218	SAMN14654585	PRJNA614504	2020-04-13	North America	USA	Wisconsin	Dane county	North America	USA	Wisconsin	genome	29782	Human	?	?	B.1.19	G	University of Wisconsin-Madison AIDS Vaccine Research Laboratories	University of Wisconsin-Madison AIDS Vaccine Research Laboratories	Gage Moreno et al	https://www.gisaid.org	?	?	2020-04-18	14.76	14.82	-
USA/WI-UW-122/2020	ncov	EPI_ISL_427429	-	SRX8149905	SRR11582242	SAMN14654587	PRJNA614504	2020-04-07	North America	USA	Wisconsin	Dane county	North America	USA	Wisconsin	genome	29782	Human	?	?	B.1.19	G	University of Wisconsin-Madison AIDS Vaccine Research Laboratories	University of Wisconsin-Madison AIDS Vaccine Research Laboratories	Gage Moreno et al	https://www.gisaid.org	?	?	2020-04-18	28.1	-	-
USA/WI-UW-124/2020	ncov	EPI_ISL_427431	-	SRX8149923	SRR11582224	SAMN14654589	PRJNA614504	2020-04-07	North America	USA	Wisconsin	Dane county	North America	USA	Wisconsin	genome	29782	Human	?	?	B.1.19	G	University of Wisconsin-Madison AIDS Vaccine Research Laboratories	University of Wisconsin-Madison AIDS Vaccine Research Laboratories	Gage Moreno et al	https://www.gisaid.org	?	?	2020-04-18	17.5	-	-
USA/WI-UW-127/2020	ncov	EPI_ISL_427434	-	SRX8149926	SRR11582221	SAMN14654592	PRJNA614504	2020-04-07	North America	USA	Wisconsin	Dane county	North America	USA	Wisconsin	genome	29782	Human	?	?	B.1	GH	University of Wisconsin-Madison AIDS Vaccine Research Laboratories	University of Wisconsin-Madison AIDS Vaccine Research Laboratories	Gage Moreno et al	https://www.gisaid.org	?	?	2020-04-18	19.1	-	-
USA/WI-UW-128/2020	ncov	EPI_ISL_427435	-	SRX8149927	SRR11582220	SAMN14654593	PRJNA614504	2020-04-07	North America	USA	Wisconsin	Dane county	North America	USA	Wisconsin	genome	29782	Human	?	?	B.1.19	G	University of Wisconsin-Madison AIDS Vaccine Research Laboratories	University of Wisconsin-Madison AIDS Vaccine Research Laboratories	Gage Moreno et al	https://www.gisaid.org	?	?	2020-04-18	21	-	-
USA/WI-UW-129/2020	ncov	EPI_ISL_427436	-	SRX8149928	SRR11582219	SAMN14654594	PRJNA614504	2020-04-06	North America	USA	Wisconsin	Dane county	North America	USA	Wisconsin	genome	29782	Human	?	?	A.4	S	University of Wisconsin-Madison AIDS Vaccine Research Laboratories	University of Wisconsin-Madison AIDS Vaccine Research Laboratories	Gage Moreno et al	https://www.gisaid.org	?	?	2020-04-18	30.7	-	-
USA/WI-UW-135/2020	ncov	EPI_ISL_427442	-	SRX8149900	SRR11582247	SAMN14654600	PRJNA614504	2020-04-09	North America	USA	Wisconsin	Dane county	North America	USA	Wisconsin	genome	29782	Human	?	?	B.1.19	G	University of Wisconsin-Madison AIDS Vaccine Research Laboratories	University of Wisconsin-Madison AIDS Vaccine Research Laboratories	Gage Moreno et al	https://www.gisaid.org	?	?	2020-04-18	22.5	-	-
USA/WI-UW-140/2020	ncov	EPI_ISL_427447	-	SRX8149906	SRR11582241	SAMN14654605	PRJNA614504	2020-04-09	North America	USA	Wisconsin	Dane county	North America	USA	Wisconsin	genome	29782	Human	?	?	B.1	GH	University of Wisconsin-Madison AIDS Vaccine Research Laboratories	University of Wisconsin-Madison AIDS Vaccine Research Laboratories	Gage Moreno et al	https://www.gisaid.org	?	?	2020-04-18	21.43	-	-
USA/WI-UW-144/2020	ncov	EPI_ISL_427451	-	SRX8149910	SRR11582237	SAMN14654609	PRJNA614504	2020-04-06	North America	USA	Wisconsin	Dane county	North America	USA	Wisconsin	genome	29782	Human	?	?	B.1	GH	University of Wisconsin-Madison AIDS Vaccine Research Laboratories	University of Wisconsin-Madison AIDS Vaccine Research Laboratories	Gage Moreno et al	https://www.gisaid.org	?	?	2020-04-18	23.92	24.31	-
USA/WI-UW-145/2020	ncov	EPI_ISL_427452	-	SRX8149911	SRR11582236	SAMN14654610	PRJNA614504	2020-04-10	North America	USA	Wisconsin	Dane county	North America	USA	Wisconsin	genome	29782	Human	?	?	B.1.19	G	University of Wisconsin-Madison AIDS Vaccine Research Laboratories	University of Wisconsin-Madison AIDS Vaccine Research Laboratories	Gage Moreno et al	https://www.gisaid.org	?	?	2020-04-18	27.68	28.81	-
USA/WI-UW-146/2020	ncov	EPI_ISL_427453	-	SRX8149912	SRR11582235	SAMN14654611	PRJNA614504	2020-04-06	North America	USA	Wisconsin	Dane county	North America	USA	Wisconsin	genome	29782	Human	?	?	A.4	S	University of Wisconsin-Madison AIDS Vaccine Research Laboratories	University of Wisconsin-Madison AIDS Vaccine Research Laboratories	Gage Moreno et al	https://www.gisaid.org	?	?	2020-04-18	26.1	-	-
USA/WI-UW-147/2020	ncov	EPI_ISL_427454	-	SRX8149913	SRR11582234	SAMN14654612	PRJNA614504	2020-04-10	North America	USA	Wisconsin	Dane county	North America	USA	Wisconsin	genome	29782	Human	?	?	B.1.19	G	University of Wisconsin-Madison AIDS Vaccine Research Laboratories	University of Wisconsin-Madison AIDS Vaccine Research Laboratories	Gage Moreno et al	https://www.gisaid.org	?	?	2020-04-18	34.6	-	-
USA/WI-UW-148/2020	ncov	EPI_ISL_427455	-	SRX8149914	SRR11582233	SAMN14654613	PRJNA614504	2020-04-07	North America	USA	Wisconsin	Dane county	North America	USA	Wisconsin	genome	29782	Human	?	?	B.1	G	University of Wisconsin-Madison AIDS Vaccine Research Laboratories	University of Wisconsin-Madison AIDS Vaccine Research Laboratories	Gage Moreno et al	https://www.gisaid.org	?	?	2020-04-18	20.7	-	-
USA/WI-UW-150/2020	ncov	EPI_ISL_427457	-	SRX8149917	SRR11582230	SAMN14654615	PRJNA614504	2020-04-13	North America	USA	Wisconsin	Dane county	North America	USA	Wisconsin	genome	29782	Human	?	?	B.1	G	University of Wisconsin-Madison AIDS Vaccine Research Laboratories	University of Wisconsin-Madison AIDS Vaccine Research Laboratories	Gage Moreno et al	https://www.gisaid.org	?	?	2020-04-18	29.7	-	-
USA/WI-UW-151/2020	ncov	EPI_ISL_427458	-	SRX8149918	SRR11582229	SAMN14654616	PRJNA614504	2020-04-08	North America	USA	Wisconsin	Dane county	North America	USA	Wisconsin	genome	29782	Human	?	?	B.1	G	University of Wisconsin-Madison AIDS Vaccine Research Laboratories	University of Wisconsin-Madison AIDS Vaccine Research Laboratories	Gage Moreno et al	https://www.gisaid.org	?	?	2020-04-18	23.56	24.33	-
USA/WI-UW-152/2020	ncov	EPI_ISL_427459	-	SRX8149919	SRR11582228	SAMN14654617	PRJNA614504	2020-04-06	North America	USA	Wisconsin	Dane county	North America	USA	Wisconsin	genome	29782	Human	?	?	B.1.19	G	University of Wisconsin-Madison AIDS Vaccine Research Laboratories	University of Wisconsin-Madison AIDS Vaccine Research Laboratories	Gage Moreno et al	https://www.gisaid.org	?	?	2020-04-18	35.7	-	-
USA/WI-UW-153/2020	ncov	EPI_ISL_427460	-	SRX8149920	SRR11582227	SAMN14654618	PRJNA614504	2020-04-09	North America	USA	Wisconsin	Dane county	North America	USA	Wisconsin	genome	29782	Human	?	?	B.1	G	University of Wisconsin-Madison AIDS Vaccine Research Laboratories	University of Wisconsin-Madison AIDS Vaccine Research Laboratories	Gage Moreno et al	https://www.gisaid.org	?	?	2020-04-18	15.1	-	-
USA/WI-UW-155/2020	ncov	EPI_ISL_427462	-	SRX8149922	SRR11582225	SAMN14654620	PRJNA614504	2020-04-10	North America	USA	Wisconsin	Dane county	North America	USA	Wisconsin	genome	29782	Human	?	?	B.1	GH	University of Wisconsin-Madison AIDS Vaccine Research Laboratories	University of Wisconsin-Madison AIDS Vaccine Research Laboratories	Gage Moreno et al	https://www.gisaid.org	?	?	2020-04-18	33.3	-	-
USA/WI-UW-156/2020	ncov	EPI_ISL_428252	-	SRX8151738	SRR11584248	SAMN14656612	PRJNA614504	2020-03-25	North America	USA	Wisconsin	Milwaukee county	North America	USA	Wisconsin	genome	29782	Human	?	?	B.1.1	GR	University of Wisconsin-Madison AIDS Vaccine Research Laboratories	University of Wisconsin-Madison AIDS Vaccine Research Laboratories	Gage Moreno et al	https://www.gisaid.org	?	?	2020-04-20	19.15	17.42	-
USA/WI-UW-157/2020	ncov	EPI_ISL_428253	-	SRX8151739	SRR11584247	SAMN14656613	PRJNA614504	2020-03-15	North America	USA	Wisconsin	Milwaukee county	North America	USA	Wisconsin	genome	29782	Human	?	?	B	L	University of Wisconsin-Madison AIDS Vaccine Research Laboratories	University of Wisconsin-Madison AIDS Vaccine Research Laboratories	Gage Moreno et al	https://www.gisaid.org	?	?	2020-04-20	20.2	20.46	-
USA/WI-UW-158/2020	ncov	EPI_ISL_428254	-	SRX8151750	SRR11584236	SAMN14656614	PRJNA614504	2020-03-15	North America	USA	Wisconsin	Milwaukee county	North America	USA	Wisconsin	genome	29782	Human	?	?	B.1	GH	University of Wisconsin-Madison AIDS Vaccine Research Laboratories	University of Wisconsin-Madison AIDS Vaccine Research Laboratories	Gage Moreno et al	https://www.gisaid.org	?	?	2020-04-20	23.93	24.33	-
USA/WI-UW-159/2020	ncov	EPI_ISL_428255	-	SRX8151761	SRR11584225	SAMN14656615	PRJNA614504	2020-03-15	North America	USA	Wisconsin	Milwaukee county	North America	USA	Wisconsin	genome	29782	Human	?	?	B.1	GH	University of Wisconsin-Madison AIDS Vaccine Research Laboratories	University of Wisconsin-Madison AIDS Vaccine Research Laboratories	Gage Moreno et al	https://www.gisaid.org	?	?	2020-04-20	20.57	21.06	-
USA/WI-UW-160/2020	ncov	EPI_ISL_428256	-	SRX8151772	SRR11584214	SAMN14656616	PRJNA614504	2020-03-15	North America	USA	Wisconsin	Milwaukee county	North America	USA	Wisconsin	genome	29782	Human	?	?	B.1	GH	University of Wisconsin-Madison AIDS Vaccine Research Laboratories	University of Wisconsin-Madison AIDS Vaccine Research Laboratories	Gage Moreno et al	https://www.gisaid.org	?	?	2020-04-20	18.6	19.08	-
USA/WI-UW-161/2020	ncov	EPI_ISL_428257	-	SRX8151783	SRR11584203	SAMN14656617	PRJNA614504	2020-03-29	North America	USA	Wisconsin	Milwaukee county	North America	USA	Wisconsin	genome	29782	Human	?	?	B	L	University of Wisconsin-Madison AIDS Vaccine Research Laboratories	University of Wisconsin-Madison AIDS Vaccine Research Laboratories	Gage Moreno et al	https://www.gisaid.org	?	?	2020-04-20	23.88	24.27	-
USA/WI-UW-162/2020	ncov	EPI_ISL_428258	-	SRX8151794	SRR11584192	SAMN14656618	PRJNA614504	2020-03-29	North America	USA	Wisconsin	Milwaukee county	North America	USA	Wisconsin	genome	29782	Human	?	?	B	L	University of Wisconsin-Madison AIDS Vaccine Research Laboratories	University of Wisconsin-Madison AIDS Vaccine Research Laboratories	Gage Moreno et al	https://www.gisaid.org	?	?	2020-04-20	22.07	23.25	-
USA/WI-UW-165/2020	ncov	EPI_ISL_428261	-	SRX8151827	SRR11584159	SAMN14656621	PRJNA614504	2020-03-17	North America	USA	Wisconsin	Milwaukee county	North America	USA	Wisconsin	genome	29782	Human	?	?	B.1	GH	University of Wisconsin-Madison AIDS Vaccine Research Laboratories	University of Wisconsin-Madison AIDS Vaccine Research Laboratories	Gage Moreno et al	https://www.gisaid.org	?	?	2020-04-20	23.24	22.81	-
USA/WI-UW-166/2020	ncov	EPI_ISL_428262	-	SRX8151740	SRR11584246	SAMN14656622	PRJNA614504	2020-03-17	North America	USA	Wisconsin	Milwaukee county	North America	USA	Wisconsin	genome	29782	Human	?	?	A.3	S	University of Wisconsin-Madison AIDS Vaccine Research Laboratories	University of Wisconsin-Madison AIDS Vaccine Research Laboratories	Gage Moreno et al	https://www.gisaid.org	?	?	2020-04-20	26.01	25.41	-
USA/WI-UW-168/2020	ncov	EPI_ISL_428264	-	SRX8151742	SRR11584244	SAMN14656624	PRJNA614504	2020-03-19	North America	USA	Wisconsin	Milwaukee county	North America	USA	Wisconsin	genome	29782	Human	?	?	B	L	University of Wisconsin-Madison AIDS Vaccine Research Laboratories	University of Wisconsin-Madison AIDS Vaccine Research Laboratories	Gage Moreno et al	https://www.gisaid.org	?	?	2020-04-20	26.49	26.74	-
USA/WI-UW-170/2020	ncov	EPI_ISL_428266	-	SRX8151744	SRR11584242	SAMN14656626	PRJNA614504	2020-03-19	North America	USA	Wisconsin	Milwaukee county	North America	USA	Wisconsin	genome	29782	Human	?	?	B	L	University of Wisconsin-Madison AIDS Vaccine Research Laboratories	University of Wisconsin-Madison AIDS Vaccine Research Laboratories	Gage Moreno et al	https://www.gisaid.org	?	?	2020-04-20	21.13	21.33	-
USA/WI-UW-171/2020	ncov	EPI_ISL_428267	-	SRX8151745	SRR11584241	SAMN14656627	PRJNA614504	2020-03-19	North America	USA	Wisconsin	Milwaukee county	North America	USA	Wisconsin	genome	29782	Human	?	?	B	L	University of Wisconsin-Madison AIDS Vaccine Research Laboratories	University of Wisconsin-Madison AIDS Vaccine Research Laboratories	Gage Moreno et al	https://www.gisaid.org	?	?	2020-04-20	22.38	22.8	-
USA/WI-UW-172/2020	ncov	EPI_ISL_428268	-	SRX8151746	SRR11584240	SAMN14656628	PRJNA614504	2020-03-19	North America	USA	Wisconsin	Milwaukee county	North America	USA	Wisconsin	genome	29782	Human	?	?	B	L	University of Wisconsin-Madison AIDS Vaccine Research Laboratories	University of Wisconsin-Madison AIDS Vaccine Research Laboratories	Gage Moreno et al	https://www.gisaid.org	?	?	2020-04-20	21.67	21.8	-
USA/WI-UW-173/2020	ncov	EPI_ISL_428269	-	SRX8151747	SRR11584239	SAMN14656629	PRJNA614504	2020-03-20	North America	USA	Wisconsin	Milwaukee county	North America	USA	Wisconsin	genome	29782	Human	?	?	B	L	University of Wisconsin-Madison AIDS Vaccine Research Laboratories	University of Wisconsin-Madison AIDS Vaccine Research Laboratories	Gage Moreno et al	https://www.gisaid.org	?	?	2020-04-20	23.85	23.92	-
USA/WI-UW-176/2020	ncov	EPI_ISL_428272	-	SRX8151751	SRR11584235	SAMN14656632	PRJNA614504	2020-03-20	North America	USA	Wisconsin	Milwaukee county	North America	USA	Wisconsin	genome	29782	Human	?	?	B.1	GH	University of Wisconsin-Madison AIDS Vaccine Research Laboratories	University of Wisconsin-Madison AIDS Vaccine Research Laboratories	Gage Moreno et al	https://www.gisaid.org	?	?	2020-04-20	21.51	21.64	-
USA/WI-UW-177/2020	ncov	EPI_ISL_428273	-	SRX8151752	SRR11584234	SAMN14656633	PRJNA614504	2020-03-20	North America	USA	Wisconsin	Milwaukee county	North America	USA	Wisconsin	genome	29782	Human	?	?	B	L	University of Wisconsin-Madison AIDS Vaccine Research Laboratories	University of Wisconsin-Madison AIDS Vaccine Research Laboratories	Gage Moreno et al	https://www.gisaid.org	?	?	2020-04-20	28.17	28.5	-
USA/WI-UW-178/2020	ncov	EPI_ISL_428274	-	SRX8151753	SRR11584233	SAMN14656634	PRJNA614504	2020-03-20	North America	USA	Wisconsin	Milwaukee county	North America	USA	Wisconsin	genome	29782	Human	?	?	B	L	University of Wisconsin-Madison AIDS Vaccine Research Laboratories	University of Wisconsin-Madison AIDS Vaccine Research Laboratories	Gage Moreno et al	https://www.gisaid.org	?	?	2020-04-20	24.44	26.65	-
USA/WI-UW-179/2020	ncov	EPI_ISL_428275	-	SRX8151754	SRR11584232	SAMN14656635	PRJNA614504	2020-03-21	North America	USA	Wisconsin	Milwaukee county	North America	USA	Wisconsin	genome	29782	Human	?	?	B	L	University of Wisconsin-Madison AIDS Vaccine Research Laboratories	University of Wisconsin-Madison AIDS Vaccine Research Laboratories	Gage Moreno et al	https://www.gisaid.org	?	?	2020-04-20	19.89	18.58	-
USA/WI-UW-181/2020	ncov	EPI_ISL_428277	-	SRX8151756	SRR11584230	SAMN14656637	PRJNA614504	2020-03-22	North America	USA	Wisconsin	Milwaukee county	North America	USA	Wisconsin	genome	29782	Human	?	?	B	L	University of Wisconsin-Madison AIDS Vaccine Research Laboratories	University of Wisconsin-Madison AIDS Vaccine Research Laboratories	Gage Moreno et al	https://www.gisaid.org	?	?	2020-04-20	28.41	29.61	-
USA/WI-UW-182/2020	ncov	EPI_ISL_428278	-	SRX8151757	SRR11584229	SAMN14656638	PRJNA614504	2020-03-22	North America	USA	Wisconsin	Milwaukee county	North America	USA	Wisconsin	genome	29782	Human	?	?	B	L	University of Wisconsin-Madison AIDS Vaccine Research Laboratories	University of Wisconsin-Madison AIDS Vaccine Research Laboratories	Gage Moreno et al	https://www.gisaid.org	?	?	2020-04-20	24.75	25.09	-
USA/WI-UW-183/2020	ncov	EPI_ISL_428279	-	SRX8151758	SRR11584228	SAMN14656639	PRJNA614504	2020-03-22	North America	USA	Wisconsin	Milwaukee county	North America	USA	Wisconsin	genome	29782	Human	?	?	B	O	University of Wisconsin-Madison AIDS Vaccine Research Laboratories	University of Wisconsin-Madison AIDS Vaccine Research Laboratories	Gage Moreno et al	https://www.gisaid.org	?	?	2020-04-20	25.76	25.88	-
USA/WI-UW-184/2020	ncov	EPI_ISL_428280	-	SRX8151759	SRR11584227	SAMN14656640	PRJNA614504	2020-03-22	North America	USA	Wisconsin	Milwaukee county	North America	USA	Wisconsin	genome	29782	Human	?	?	A.3	S	University of Wisconsin-Madison AIDS Vaccine Research Laboratories	University of Wisconsin-Madison AIDS Vaccine Research Laboratories	Gage Moreno et al	https://www.gisaid.org	?	?	2020-04-20	21.9	22.26	-
USA/WI-UW-185/2020	ncov	EPI_ISL_428281	-	SRX8151760	SRR11584226	SAMN14656641	PRJNA614504	2020-03-22	North America	USA	Wisconsin	Milwaukee county	North America	USA	Wisconsin	genome	29782	Human	?	?	B	L	University of Wisconsin-Madison AIDS Vaccine Research Laboratories	University of Wisconsin-Madison AIDS Vaccine Research Laboratories	Gage Moreno et al	https://www.gisaid.org	?	?	2020-04-20	19.97	20.7	-
USA/WI-UW-186/2020	ncov	EPI_ISL_428282	-	SRX8151762	SRR11584224	SAMN14656642	PRJNA614504	2020-03-23	North America	USA	Wisconsin	Milwaukee county	North America	USA	Wisconsin	genome	29782	Human	?	?	B	L	University of Wisconsin-Madison AIDS Vaccine Research Laboratories	University of Wisconsin-Madison AIDS Vaccine Research Laboratories	Gage Moreno et al	https://www.gisaid.org	?	?	2020-04-20	16.31	15.63	-
USA/WI-UW-187/2020	ncov	EPI_ISL_428283	-	SRX8151763	SRR11584223	SAMN14656643	PRJNA614504	2020-03-23	North America	USA	Wisconsin	Milwaukee county	North America	USA	Wisconsin	genome	29782	Human	?	?	B	L	University of Wisconsin-Madison AIDS Vaccine Research Laboratories	University of Wisconsin-Madison AIDS Vaccine Research Laboratories	Gage Moreno et al	https://www.gisaid.org	?	?	2020-04-20	22.5	21.62	-
USA/WI-UW-188/2020	ncov	EPI_ISL_428284	-	SRX8151764	SRR11584222	SAMN14656644	PRJNA614504	2020-03-23	North America	USA	Wisconsin	Milwaukee county	North America	USA	Wisconsin	genome	29782	Human	?	?	B.1	GH	University of Wisconsin-Madison AIDS Vaccine Research Laboratories	University of Wisconsin-Madison AIDS Vaccine Research Laboratories	Gage Moreno et al	https://www.gisaid.org	?	?	2020-04-20	30.05	29.06	-
USA/WI-UW-189/2020	ncov	EPI_ISL_428285	-	SRX8151765	SRR11584221	SAMN14656645	PRJNA614504	2020-03-23	North America	USA	Wisconsin	Milwaukee county	North America	USA	Wisconsin	genome	29782	Human	?	?	A.3	S	University of Wisconsin-Madison AIDS Vaccine Research Laboratories	University of Wisconsin-Madison AIDS Vaccine Research Laboratories	Gage Moreno et al	https://www.gisaid.org	?	?	2020-04-20	25.05	24.1	-
USA/WI-UW-190/2020	ncov	EPI_ISL_428286	-	SRX8151766	SRR11584220	SAMN14656646	PRJNA614504	2020-03-23	North America	USA	Wisconsin	Milwaukee county	North America	USA	Wisconsin	genome	29782	Human	?	?	B.1	GH	University of Wisconsin-Madison AIDS Vaccine Research Laboratories	University of Wisconsin-Madison AIDS Vaccine Research Laboratories	Gage Moreno et al	https://www.gisaid.org	?	?	2020-04-20	15.76	15.34	-
USA/WI-UW-191/2020	ncov	EPI_ISL_428287	-	SRX8151767	SRR11584219	SAMN14656647	PRJNA614504	2020-03-23	North America	USA	Wisconsin	Milwaukee county	North America	USA	Wisconsin	genome	29782	Human	?	?	B	L	University of Wisconsin-Madison AIDS Vaccine Research Laboratories	University of Wisconsin-Madison AIDS Vaccine Research Laboratories	Gage Moreno et al	https://www.gisaid.org	?	?	2020-04-20	15.52	15.23	-
USA/WI-UW-192/2020	ncov	EPI_ISL_428288	-	SRX8151768	SRR11584218	SAMN14656648	PRJNA614504	2020-03-23	North America	USA	Wisconsin	Milwaukee county	North America	USA	Wisconsin	genome	29782	Human	?	?	B	L	University of Wisconsin-Madison AIDS Vaccine Research Laboratories	University of Wisconsin-Madison AIDS Vaccine Research Laboratories	Gage Moreno et al	https://www.gisaid.org	?	?	2020-04-20	28.48	28.3	-
USA/WI-UW-195/2020	ncov	EPI_ISL_428291	-	SRX8151771	SRR11584215	SAMN14656651	PRJNA614504	2020-03-24	North America	USA	Wisconsin	Milwaukee county	North America	USA	Wisconsin	genome	29782	Human	?	?	B.1	GH	University of Wisconsin-Madison AIDS Vaccine Research Laboratories	University of Wisconsin-Madison AIDS Vaccine Research Laboratories	Gage Moreno et al	https://www.gisaid.org	?	?	2020-04-20	19.21	18.41	-
USA/WI-UW-196/2020	ncov	EPI_ISL_428292	-	SRX8151773	SRR11584213	SAMN14656652	PRJNA614504	2020-03-21	North America	USA	Wisconsin	Milwaukee county	North America	USA	Wisconsin	genome	29782	Human	?	?	B	L	University of Wisconsin-Madison AIDS Vaccine Research Laboratories	University of Wisconsin-Madison AIDS Vaccine Research Laboratories	Gage Moreno et al	https://www.gisaid.org	?	?	2020-04-20	28.66	29.46	-
USA/WI-UW-197/2020	ncov	EPI_ISL_428293	-	SRX8151774	SRR11584212	SAMN14656653	PRJNA614504	2020-03-24	North America	USA	Wisconsin	Milwaukee county	North America	USA	Wisconsin	genome	29782	Human	?	?	B	L	University of Wisconsin-Madison AIDS Vaccine Research Laboratories	University of Wisconsin-Madison AIDS Vaccine Research Laboratories	Gage Moreno et al	https://www.gisaid.org	?	?	2020-04-20	27.82	27.23	-
USA/WI-UW-200/2020	ncov	EPI_ISL_428296	-	SRX8151777	SRR11584209	SAMN14656656	PRJNA614504	2020-03-24	North America	USA	Wisconsin	Milwaukee county	North America	USA	Wisconsin	genome	29782	Human	?	?	B.1	GH	University of Wisconsin-Madison AIDS Vaccine Research Laboratories	University of Wisconsin-Madison AIDS Vaccine Research Laboratories	Gage Moreno et al	https://www.gisaid.org	?	?	2020-04-20	17.64	17.78	-
USA/WI-UW-205/2020	ncov	EPI_ISL_428301	-	SRX8151782	SRR11584204	SAMN14656661	PRJNA614504	2020-03-25	North America	USA	Wisconsin	Milwaukee county	North America	USA	Wisconsin	genome	29782	Human	?	?	B.1	GH	University of Wisconsin-Madison AIDS Vaccine Research Laboratories	University of Wisconsin-Madison AIDS Vaccine Research Laboratories	Gage Moreno et al	https://www.gisaid.org	?	?	2020-04-20	27.03	27.23	-
USA/WI-UW-207/2020	ncov	EPI_ISL_428303	-	SRX8151785	SRR11584201	SAMN14656663	PRJNA614504	2020-03-23	North America	USA	Wisconsin	Milwaukee county	North America	USA	Wisconsin	genome	29782	Human	?	?	B	O	University of Wisconsin-Madison AIDS Vaccine Research Laboratories	University of Wisconsin-Madison AIDS Vaccine Research Laboratories	Gage Moreno et al	https://www.gisaid.org	?	?	2020-04-20	24.78	25.02	-
USA/WI-UW-208/2020	ncov	EPI_ISL_428304	-	SRX8151786	SRR11584200	SAMN14656664	PRJNA614504	2020-03-25	North America	USA	Wisconsin	Milwaukee county	North America	USA	Wisconsin	genome	29782	Human	?	?	B	L	University of Wisconsin-Madison AIDS Vaccine Research Laboratories	University of Wisconsin-Madison AIDS Vaccine Research Laboratories	Gage Moreno et al	https://www.gisaid.org	?	?	2020-04-20	25.72	24.87	-
USA/WI-UW-209/2020	ncov	EPI_ISL_428305	-	SRX8151787	SRR11584199	SAMN14656665	PRJNA614504	2020-03-25	North America	USA	Wisconsin	Milwaukee county	North America	USA	Wisconsin	genome	29782	Human	?	?	B	L	University of Wisconsin-Madison AIDS Vaccine Research Laboratories	University of Wisconsin-Madison AIDS Vaccine Research Laboratories	Gage Moreno et al	https://www.gisaid.org	?	?	2020-04-20	17.48	16.62	-
USA/WI-UW-210/2020	ncov	EPI_ISL_428306	-	SRX8151788	SRR11584198	SAMN14656666	PRJNA614504	2020-03-24	North America	USA	Wisconsin	Milwaukee county	North America	USA	Wisconsin	genome	29782	Human	?	?	B	L	University of Wisconsin-Madison AIDS Vaccine Research Laboratories	University of Wisconsin-Madison AIDS Vaccine Research Laboratories	Gage Moreno et al	https://www.gisaid.org	?	?	2020-04-20	24.67	24.17	-
USA/WI-UW-211/2020	ncov	EPI_ISL_428307	-	SRX8151789	SRR11584197	SAMN14656667	PRJNA614504	2020-03-25	North America	USA	Wisconsin	Milwaukee county	North America	USA	Wisconsin	genome	29782	Human	?	?	B	L	University of Wisconsin-Madison AIDS Vaccine Research Laboratories	University of Wisconsin-Madison AIDS Vaccine Research Laboratories	Gage Moreno et al	https://www.gisaid.org	?	?	2020-04-20	26.72	27.21	-
USA/WI-UW-212/2020	ncov	EPI_ISL_428308	-	SRX8151790	SRR11584196	SAMN14656668	PRJNA614504	2020-03-25	North America	USA	Wisconsin	Milwaukee county	North America	USA	Wisconsin	genome	29782	Human	?	?	B	L	University of Wisconsin-Madison AIDS Vaccine Research Laboratories	University of Wisconsin-Madison AIDS Vaccine Research Laboratories	Gage Moreno et al	https://www.gisaid.org	?	?	2020-04-20	26.05	26.57	-
USA/WI-UW-213/2020	ncov	EPI_ISL_428309	-	SRX8151791	SRR11584195	SAMN14656669	PRJNA614504	2020-03-25	North America	USA	Wisconsin	Milwaukee county	North America	USA	Wisconsin	genome	29782	Human	?	?	B	L	University of Wisconsin-Madison AIDS Vaccine Research Laboratories	University of Wisconsin-Madison AIDS Vaccine Research Laboratories	Gage Moreno et al	https://www.gisaid.org	?	?	2020-04-20	25.77	26.74	-
USA/WI-UW-215/2020	ncov	EPI_ISL_428311	-	SRX8151793	SRR11584193	SAMN14656671	PRJNA614504	2020-03-25	North America	USA	Wisconsin	Milwaukee county	North America	USA	Wisconsin	genome	29782	Human	?	?	B	L	University of Wisconsin-Madison AIDS Vaccine Research Laboratories	University of Wisconsin-Madison AIDS Vaccine Research Laboratories	Gage Moreno et al	https://www.gisaid.org	?	?	2020-04-20	29.01	29.94	-
USA/WI-UW-216/2020	ncov	EPI_ISL_428312	-	SRX8151795	SRR11584191	SAMN14656672	PRJNA614504	2020-03-25	North America	USA	Wisconsin	Milwaukee county	North America	USA	Wisconsin	genome	29782	Human	?	?	B	L	University of Wisconsin-Madison AIDS Vaccine Research Laboratories	University of Wisconsin-Madison AIDS Vaccine Research Laboratories	Gage Moreno et al	https://www.gisaid.org	?	?	2020-04-20	28.39	29.36	-
USA/WI-UW-217/2020	ncov	EPI_ISL_428313	-	SRX8151796	SRR11584190	SAMN14656673	PRJNA614504	2020-03-25	North America	USA	Wisconsin	Milwaukee county	North America	USA	Wisconsin	genome	29782	Human	?	?	B	L	University of Wisconsin-Madison AIDS Vaccine Research Laboratories	University of Wisconsin-Madison AIDS Vaccine Research Laboratories	Gage Moreno et al	https://www.gisaid.org	?	?	2020-04-20	29.14	29.6	-
USA/WI-UW-218/2020	ncov	EPI_ISL_428314	-	SRX8151797	SRR11584189	SAMN14656674	PRJNA614504	2020-03-25	North America	USA	Wisconsin	Milwaukee county	North America	USA	Wisconsin	genome	29782	Human	?	?	A.3	S	University of Wisconsin-Madison AIDS Vaccine Research Laboratories	University of Wisconsin-Madison AIDS Vaccine Research Laboratories	Gage Moreno et al	https://www.gisaid.org	?	?	2020-04-20	26.03	27.14	-
USA/WI-UW-219/2020	ncov	EPI_ISL_428315	-	SRX8151798	SRR11584188	SAMN14656675	PRJNA614504	2020-03-25	North America	USA	Wisconsin	Milwaukee county	North America	USA	Wisconsin	genome	29782	Human	?	?	B	L	University of Wisconsin-Madison AIDS Vaccine Research Laboratories	University of Wisconsin-Madison AIDS Vaccine Research Laboratories	Gage Moreno et al	https://www.gisaid.org	?	?	2020-04-20	21.97	22.39	-
USA/WI-UW-221/2020	ncov	EPI_ISL_428317	-	SRX8151800	SRR11584186	SAMN14656677	PRJNA614504	2020-03-25	North America	USA	Wisconsin	Milwaukee county	North America	USA	Wisconsin	genome	29782	Human	?	?	B	L	University of Wisconsin-Madison AIDS Vaccine Research Laboratories	University of Wisconsin-Madison AIDS Vaccine Research Laboratories	Gage Moreno et al	https://www.gisaid.org	?	?	2020-04-20	16.03	15.91	-
USA/WI-UW-222/2020	ncov	EPI_ISL_428318	-	SRX8151801	SRR11584185	SAMN14656678	PRJNA614504	2020-03-25	North America	USA	Wisconsin	Milwaukee county	North America	USA	Wisconsin	genome	29782	Human	?	?	B	L	University of Wisconsin-Madison AIDS Vaccine Research Laboratories	University of Wisconsin-Madison AIDS Vaccine Research Laboratories	Gage Moreno et al	https://www.gisaid.org	?	?	2020-04-20	24.65	25.06	-
USA/WI-UW-223/2020	ncov	EPI_ISL_428319	-	SRX8151802	SRR11584184	SAMN14656679	PRJNA614504	2020-03-26	North America	USA	Wisconsin	Milwaukee county	North America	USA	Wisconsin	genome	29782	Human	?	?	B	L	University of Wisconsin-Madison AIDS Vaccine Research Laboratories	University of Wisconsin-Madison AIDS Vaccine Research Laboratories	Gage Moreno et al	https://www.gisaid.org	?	?	2020-04-20	26.67	28.25	-
USA/WI-UW-225/2020	ncov	EPI_ISL_428321	-	SRX8151804	SRR11584182	SAMN14656681	PRJNA614504	2020-03-26	North America	USA	Wisconsin	Milwaukee county	North America	USA	Wisconsin	genome	29782	Human	?	?	B	L	University of Wisconsin-Madison AIDS Vaccine Research Laboratories	University of Wisconsin-Madison AIDS Vaccine Research Laboratories	Gage Moreno et al	https://www.gisaid.org	?	?	2020-04-20	18.55	18.91	-
USA/WI-UW-226/2020	ncov	EPI_ISL_428322	-	SRX8151806	SRR11584180	SAMN14656682	PRJNA614504	2020-03-26	North America	USA	Wisconsin	Milwaukee county	North America	USA	Wisconsin	genome	29782	Human	?	?	B.1	GH	University of Wisconsin-Madison AIDS Vaccine Research Laboratories	University of Wisconsin-Madison AIDS Vaccine Research Laboratories	Gage Moreno et al	https://www.gisaid.org	?	?	2020-04-20	18.81	19.22	-
USA/WI-UW-227/2020	ncov	EPI_ISL_428323	-	SRX8151807	SRR11584179	SAMN14656683	PRJNA614504	2020-03-26	North America	USA	Wisconsin	Milwaukee county	North America	USA	Wisconsin	genome	29782	Human	?	?	B	O	University of Wisconsin-Madison AIDS Vaccine Research Laboratories	University of Wisconsin-Madison AIDS Vaccine Research Laboratories	Gage Moreno et al	https://www.gisaid.org	?	?	2020-04-20	22.54	23.52	-
USA/WI-UW-228/2020	ncov	EPI_ISL_428324	-	SRX8151808	SRR11584178	SAMN14656684	PRJNA614504	2020-03-26	North America	USA	Wisconsin	Milwaukee county	North America	USA	Wisconsin	genome	29782	Human	?	?	B	L	University of Wisconsin-Madison AIDS Vaccine Research Laboratories	University of Wisconsin-Madison AIDS Vaccine Research Laboratories	Gage Moreno et al	https://www.gisaid.org	?	?	2020-04-20	17.61	19.04	-
USA/WI-UW-229/2020	ncov	EPI_ISL_428325	-	SRX8151809	SRR11584177	SAMN14656685	PRJNA614504	2020-03-26	North America	USA	Wisconsin	Milwaukee county	North America	USA	Wisconsin	genome	29782	Human	?	?	B	L	University of Wisconsin-Madison AIDS Vaccine Research Laboratories	University of Wisconsin-Madison AIDS Vaccine Research Laboratories	Gage Moreno et al	https://www.gisaid.org	?	?	2020-04-20	17.43	18.08	-
USA/WI-UW-230/2020	ncov	EPI_ISL_428326	-	SRX8151810	SRR11584176	SAMN14656686	PRJNA614504	2020-03-26	North America	USA	Wisconsin	Milwaukee county	North America	USA	Wisconsin	genome	29782	Human	?	?	B.1	GH	University of Wisconsin-Madison AIDS Vaccine Research Laboratories	University of Wisconsin-Madison AIDS Vaccine Research Laboratories	Gage Moreno et al	https://www.gisaid.org	?	?	2020-04-20	24.4	25.99	-
USA/WI-UW-231/2020	ncov	EPI_ISL_428327	-	SRX8151811	SRR11584175	SAMN14656687	PRJNA614504	2020-03-26	North America	USA	Wisconsin	Milwaukee county	North America	USA	Wisconsin	genome	29782	Human	?	?	B	L	University of Wisconsin-Madison AIDS Vaccine Research Laboratories	University of Wisconsin-Madison AIDS Vaccine Research Laboratories	Gage Moreno et al	https://www.gisaid.org	?	?	2020-04-20	19.42	19.94	-
USA/WI-UW-232/2020	ncov	EPI_ISL_428328	-	SRX8151812	SRR11584174	SAMN14656688	PRJNA614504	2020-03-27	North America	USA	Wisconsin	Milwaukee county	North America	USA	Wisconsin	genome	29782	Human	?	?	B	L	University of Wisconsin-Madison AIDS Vaccine Research Laboratories	University of Wisconsin-Madison AIDS Vaccine Research Laboratories	Gage Moreno et al	https://www.gisaid.org	?	?	2020-04-20	19.54	18.33	-
USA/WI-UW-233/2020	ncov	EPI_ISL_428329	-	SRX8151813	SRR11584173	SAMN14656689	PRJNA614504	2020-03-27	North America	USA	Wisconsin	Milwaukee county	North America	USA	Wisconsin	genome	29782	Human	?	?	B	L	University of Wisconsin-Madison AIDS Vaccine Research Laboratories	University of Wisconsin-Madison AIDS Vaccine Research Laboratories	Gage Moreno et al	https://www.gisaid.org	?	?	2020-04-20	26.33	26.12	-
USA/WI-UW-234/2020	ncov	EPI_ISL_428330	-	SRX8151814	SRR11584172	SAMN14656690	PRJNA614504	2020-03-26	North America	USA	Wisconsin	Milwaukee county	North America	USA	Wisconsin	genome	29782	Human	?	?	B	L	University of Wisconsin-Madison AIDS Vaccine Research Laboratories	University of Wisconsin-Madison AIDS Vaccine Research Laboratories	Gage Moreno et al	https://www.gisaid.org	?	?	2020-04-20	19.88	18.62	-
USA/WI-UW-235/2020	ncov	EPI_ISL_428331	-	SRX8151815	SRR11584171	SAMN14656691	PRJNA614504	2020-03-28	North America	USA	Wisconsin	Milwaukee county	North America	USA	Wisconsin	genome	29782	Human	?	?	A.3	S	University of Wisconsin-Madison AIDS Vaccine Research Laboratories	University of Wisconsin-Madison AIDS Vaccine Research Laboratories	Gage Moreno et al	https://www.gisaid.org	?	?	2020-04-20	26.87	17.15	-
USA/WI-UW-236/2020	ncov	EPI_ISL_428332	-	SRX8151817	SRR11584169	SAMN14656692	PRJNA614504	2020-03-27	North America	USA	Wisconsin	Milwaukee county	North America	USA	Wisconsin	genome	29782	Human	?	?	B	L	University of Wisconsin-Madison AIDS Vaccine Research Laboratories	University of Wisconsin-Madison AIDS Vaccine Research Laboratories	Gage Moreno et al	https://www.gisaid.org	?	?	2020-04-20	23.37	23.27	-
USA/WI-UW-237/2020	ncov	EPI_ISL_428333	-	SRX8151818	SRR11584168	SAMN14656693	PRJNA614504	2020-03-27	North America	USA	Wisconsin	Milwaukee county	North America	USA	Wisconsin	genome	29782	Human	?	?	B	L	University of Wisconsin-Madison AIDS Vaccine Research Laboratories	University of Wisconsin-Madison AIDS Vaccine Research Laboratories	Gage Moreno et al	https://www.gisaid.org	?	?	2020-04-20	18.05	17.98	-
USA/WI-UW-238/2020	ncov	EPI_ISL_428334	-	SRX8151819	SRR11584167	SAMN14656694	PRJNA614504	2020-03-27	North America	USA	Wisconsin	Milwaukee county	North America	USA	Wisconsin	genome	29782	Human	?	?	B	L	University of Wisconsin-Madison AIDS Vaccine Research Laboratories	University of Wisconsin-Madison AIDS Vaccine Research Laboratories	Gage Moreno et al	https://www.gisaid.org	?	?	2020-04-20	26.38	25.52	-
USA/WI-UW-240/2020	ncov	EPI_ISL_428336	-	SRX8151821	SRR11584165	SAMN14656696	PRJNA614504	2020-03-27	North America	USA	Wisconsin	Milwaukee county	North America	USA	Wisconsin	genome	29782	Human	?	?	B	L	University of Wisconsin-Madison AIDS Vaccine Research Laboratories	University of Wisconsin-Madison AIDS Vaccine Research Laboratories	Gage Moreno et al	https://www.gisaid.org	?	?	2020-04-20	24.49	24.26	-
USA/WI-UW-241/2020	ncov	EPI_ISL_428337	-	SRX8151822	SRR11584164	SAMN14656697	PRJNA614504	2020-03-27	North America	USA	Wisconsin	Milwaukee county	North America	USA	Wisconsin	genome	29782	Human	?	?	B	L	University of Wisconsin-Madison AIDS Vaccine Research Laboratories	University of Wisconsin-Madison AIDS Vaccine Research Laboratories	Gage Moreno et al	https://www.gisaid.org	?	?	2020-04-20	17.33	16.59	-
USA/WI-UW-242/2020	ncov	EPI_ISL_428338	-	SRX8151823	SRR11584163	SAMN14656698	PRJNA614504	2020-03-28	North America	USA	Wisconsin	Milwaukee county	North America	USA	Wisconsin	genome	29782	Human	?	?	B.1	GH	University of Wisconsin-Madison AIDS Vaccine Research Laboratories	University of Wisconsin-Madison AIDS Vaccine Research Laboratories	Gage Moreno et al	https://www.gisaid.org	?	?	2020-04-20	17.93	17.52	-
USA/WI-UW-245/2020	ncov	EPI_ISL_428341	-	SRX8151826	SRR11584160	SAMN14656701	PRJNA614504	2020-03-28	North America	USA	Wisconsin	Milwaukee county	North America	USA	Wisconsin	genome	29782	Human	?	?	A.3	S	University of Wisconsin-Madison AIDS Vaccine Research Laboratories	University of Wisconsin-Madison AIDS Vaccine Research Laboratories	Gage Moreno et al	https://www.gisaid.org	?	?	2020-04-20	28.3	28.08	-
USA/WI-UW-246/2020	ncov	EPI_ISL_428342	-	SRX8151828	SRR11584158	SAMN14656702	PRJNA614504	2020-03-28	North America	USA	Wisconsin	Milwaukee county	North America	USA	Wisconsin	genome	29782	Human	?	?	B	O	University of Wisconsin-Madison AIDS Vaccine Research Laboratories	University of Wisconsin-Madison AIDS Vaccine Research Laboratories	Gage Moreno et al	https://www.gisaid.org	?	?	2020-04-20	22.16	21.97	-
USA/WI-UW-248/2020	ncov	EPI_ISL_428344	-	SRX8151830	SRR11584156	SAMN14656704	PRJNA614504	2020-03-28	North America	USA	Wisconsin	Milwaukee county	North America	USA	Wisconsin	genome	29782	Human	?	?	B.1	GH	University of Wisconsin-Madison AIDS Vaccine Research Laboratories	University of Wisconsin-Madison AIDS Vaccine Research Laboratories	Gage Moreno et al	https://www.gisaid.org	?	?	2020-04-20	25.24	24.96	-
USA/WI-UW-25/2020	ncov	EPI_ISL_421283	-	SRX8079441	SRR11507378	SAMN14555931	PRJNA614504	2020-03-23	North America	USA	Wisconsin	Dane county	North America	USA	Wisconsin	genome	29782	Human	?	?	B.2.1	V	University of Wisconsin-Madison AIDS Vaccine Research Laboratories	University of Wisconsin-Madison AIDS Vaccine Research Laboratories	Gage Moreno et al	https://www.gisaid.org	?	?	2020-04-02	14.18	14.34	-
USA/WI-UW-259/2020	ncov	EPI_ISL_428935	-	SRX8155700	SRR11588239	SAMN14669377	PRJNA614504	2020-04-17	North America	USA	Wisconsin	Dane county	North America	USA	Wisconsin	genome	29611	Human	?	?	B.1.19	G	University of Wisconsin-Madison AIDS Vaccine Research Laboratories	University of Wisconsin-Madison AIDS Vaccine Research Laboratories	Gage Moreno et al	https://www.gisaid.org	?	?	2020-04-22	23.8	-	-
USA/WI-UW-26/2020	ncov	EPI_ISL_421284	-	SRX8079442	SRR11507377	SAMN14555932	PRJNA614504	2020-03-24	North America	USA	Wisconsin	Dane county	North America	USA	Wisconsin	genome	29611	Human	?	?	B.1	G	University of Wisconsin-Madison AIDS Vaccine Research Laboratories	University of Wisconsin-Madison AIDS Vaccine Research Laboratories	Gage Moreno et al	https://www.gisaid.org	?	?	2020-04-02	27.55	29.14	-
USA/WI-UW-260/2020	ncov	EPI_ISL_428936	-	SRX8155701	SRR11588238	SAMN14669378	PRJNA614504	2020-04-18	North America	USA	Wisconsin	Dane county	North America	USA	Wisconsin	genome	29782	Human	?	?	B.1	GH	University of Wisconsin-Madison AIDS Vaccine Research Laboratories	University of Wisconsin-Madison AIDS Vaccine Research Laboratories	Gage Moreno et al	https://www.gisaid.org	?	?	2020-04-22	32.8	-	-
USA/WI-UW-27/2020	ncov	EPI_ISL_421285	-	SRX8079453	SRR11507366	SAMN14555933	PRJNA614504	2020-03-25	North America	USA	Wisconsin	Dane county	North America	USA	Wisconsin	genome	29782	Human	?	?	B.1.19	G	University of Wisconsin-Madison AIDS Vaccine Research Laboratories	University of Wisconsin-Madison AIDS Vaccine Research Laboratories	Gage Moreno et al	https://www.gisaid.org	?	?	2020-04-02	30.36	31.89	-
USA/WI-UW-270/2020	ncov	EPI_ISL_436564	-	SRX8281160	SRR11721857	SAMN14844834	PRJNA614504	2020-03-12	North America	USA	Wisconsin	Milwaukee county	North America	USA	Wisconsin	genome	29611	Human	?	?	B	L	University of Wisconsin-Madison AIDS Vaccine Research Laboratories	University of Wisconsin-Madison AIDS Vaccine Research Laboratories	Gage Moreno et al	https://www.gisaid.org	?	?	2020-05-06	25.42	26.85	-
USA/WI-UW-272/2020	ncov	EPI_ISL_436566	-	SRX8281172	SRR11721845	SAMN14844836	PRJNA614504	2020-03-27	North America	USA	Wisconsin	Milwaukee county	North America	USA	Wisconsin	genome	29782	Human	?	?	B	L	University of Wisconsin-Madison AIDS Vaccine Research Laboratories	University of Wisconsin-Madison AIDS Vaccine Research Laboratories	Gage Moreno et al	https://www.gisaid.org	?	?	2020-05-06	19.54	18.33	-
USA/WI-UW-273/2020	ncov	EPI_ISL_436567	-	SRX8281183	SRR11721834	SAMN14844837	PRJNA614504	2020-03-31	North America	USA	Wisconsin	Milwaukee county	North America	USA	Wisconsin	genome	29782	Human	?	?	B.1	GH	University of Wisconsin-Madison AIDS Vaccine Research Laboratories	University of Wisconsin-Madison AIDS Vaccine Research Laboratories	Gage Moreno et al	https://www.gisaid.org	?	?	2020-05-06	20.29	20.47	-
USA/WI-UW-274/2020	ncov	EPI_ISL_436568	-	SRX8281194	SRR11721823	SAMN14844838	PRJNA614504	2020-03-31	North America	USA	Wisconsin	Milwaukee county	North America	USA	Wisconsin	genome	29782	Human	?	?	B	L	University of Wisconsin-Madison AIDS Vaccine Research Laboratories	University of Wisconsin-Madison AIDS Vaccine Research Laboratories	Gage Moreno et al	https://www.gisaid.org	?	?	2020-05-06	25.25	25.5	-
USA/WI-UW-275/2020	ncov	EPI_ISL_436569	-	SRX8281128	SRR11721889	SAMN14844839	PRJNA614504	2020-04-01	North America	USA	Wisconsin	Milwaukee county	North America	USA	Wisconsin	genome	29782	Human	?	?	B.1	GH	University of Wisconsin-Madison AIDS Vaccine Research Laboratories	University of Wisconsin-Madison AIDS Vaccine Research Laboratories	Gage Moreno et al	https://www.gisaid.org	?	?	2020-05-06	18.54	18.14	-
USA/WI-UW-276/2020	ncov	EPI_ISL_436570	-	SRX8281139	SRR11721878	SAMN14844840	PRJNA614504	2020-04-01	North America	USA	Wisconsin	Milwaukee county	North America	USA	Wisconsin	genome	29782	Human	?	?	B.1	GH	University of Wisconsin-Madison AIDS Vaccine Research Laboratories	University of Wisconsin-Madison AIDS Vaccine Research Laboratories	Gage Moreno et al	https://www.gisaid.org	?	?	2020-05-06	19.27	19.02	-
USA/WI-UW-277/2020	ncov	EPI_ISL_436571	-	SRX8281150	SRR11721867	SAMN14844841	PRJNA614504	2020-04-02	North America	USA	Wisconsin	Milwaukee county	North America	USA	Wisconsin	genome	29782	Human	?	?	B.1	GH	University of Wisconsin-Madison AIDS Vaccine Research Laboratories	University of Wisconsin-Madison AIDS Vaccine Research Laboratories	Gage Moreno et al	https://www.gisaid.org	?	?	2020-05-06	20.28	20.06	-
USA/WI-UW-278/2020	ncov	EPI_ISL_436572	-	SRX8281158	SRR11721859	SAMN14844842	PRJNA614504	2020-04-03	North America	USA	Wisconsin	Milwaukee county	North America	USA	Wisconsin	genome	29782	Human	?	?	B.13	L	University of Wisconsin-Madison AIDS Vaccine Research Laboratories	University of Wisconsin-Madison AIDS Vaccine Research Laboratories	Gage Moreno et al	https://www.gisaid.org	?	?	2020-05-06	16.08	16.12	-
USA/WI-UW-279/2020	ncov	EPI_ISL_436573	-	SRX8281159	SRR11721858	SAMN14844843	PRJNA614504	2020-04-03	North America	USA	Wisconsin	Milwaukee county	North America	USA	Wisconsin	genome	29782	Human	?	?	B.13	L	University of Wisconsin-Madison AIDS Vaccine Research Laboratories	University of Wisconsin-Madison AIDS Vaccine Research Laboratories	Gage Moreno et al	https://www.gisaid.org	?	?	2020-05-06	15.6	15.35	-
USA/WI-UW-28/2020	ncov	EPI_ISL_421286	-	SRX8079464	SRR11507355	SAMN14555934	PRJNA614504	2020-03-25	North America	USA	Wisconsin	Dane county	North America	USA	Wisconsin	genome	29782	Human	?	?	A.3	S	University of Wisconsin-Madison AIDS Vaccine Research Laboratories	University of Wisconsin-Madison AIDS Vaccine Research Laboratories	Gage Moreno et al	https://www.gisaid.org	?	?	2020-04-02	27.7	29.21	-
USA/WI-UW-280/2020	ncov	EPI_ISL_436574	-	SRX8281162	SRR11721855	SAMN14844844	PRJNA614504	2020-04-03	North America	USA	Wisconsin	Milwaukee county	North America	USA	Wisconsin	genome	29782	Human	?	?	B.1	G	University of Wisconsin-Madison AIDS Vaccine Research Laboratories	University of Wisconsin-Madison AIDS Vaccine Research Laboratories	Gage Moreno et al	https://www.gisaid.org	?	?	2020-05-06	17.49	16.11	-
USA/WI-UW-285/2020	ncov	EPI_ISL_436579	-	SRX8281167	SRR11721850	SAMN14844849	PRJNA614504	2020-04-06	North America	USA	Wisconsin	Milwaukee county	North America	USA	Wisconsin	genome	29782	Human	?	?	B.1	GH	University of Wisconsin-Madison AIDS Vaccine Research Laboratories	University of Wisconsin-Madison AIDS Vaccine Research Laboratories	Gage Moreno et al	https://www.gisaid.org	?	?	2020-05-06	27.55	27.17	-
USA/WI-UW-288/2020	ncov	EPI_ISL_436582	-	SRX8281170	SRR11721847	SAMN14844852	PRJNA614504	2020-04-08	North America	USA	Wisconsin	Milwaukee county	North America	USA	Wisconsin	genome	29782	Human	?	?	B.1	GH	University of Wisconsin-Madison AIDS Vaccine Research Laboratories	University of Wisconsin-Madison AIDS Vaccine Research Laboratories	Gage Moreno et al	https://www.gisaid.org	?	?	2020-05-06	20.86	20	-
USA/WI-UW-289/2020	ncov	EPI_ISL_436583	-	SRX8281171	SRR11721846	SAMN14844853	PRJNA614504	2020-04-08	North America	USA	Wisconsin	Milwaukee county	North America	USA	Wisconsin	genome	29782	Human	?	?	B.13	L	University of Wisconsin-Madison AIDS Vaccine Research Laboratories	University of Wisconsin-Madison AIDS Vaccine Research Laboratories	Gage Moreno et al	https://www.gisaid.org	?	?	2020-05-06	19.69	19.05	-
USA/WI-UW-29/2020	ncov	EPI_ISL_421287	-	SRX8079475	SRR11507344	SAMN14555935	PRJNA614504	2020-03-24	North America	USA	Wisconsin	Dane county	North America	USA	Wisconsin	genome	29782	Human	?	?	B.1	GH	University of Wisconsin-Madison AIDS Vaccine Research Laboratories	University of Wisconsin-Madison AIDS Vaccine Research Laboratories	Gage Moreno et al	https://www.gisaid.org	?	?	2020-04-02	16.14	16.05	-
USA/WI-UW-290/2020	ncov	EPI_ISL_436584	-	SRX8281173	SRR11721844	SAMN14844854	PRJNA614504	2020-04-08	North America	USA	Wisconsin	Milwaukee county	North America	USA	Wisconsin	genome	29782	Human	?	?	B	L	University of Wisconsin-Madison AIDS Vaccine Research Laboratories	University of Wisconsin-Madison AIDS Vaccine Research Laboratories	Gage Moreno et al	https://www.gisaid.org	?	?	2020-05-06	16.04	15.4	-
USA/WI-UW-291/2020	ncov	EPI_ISL_436585	-	SRX8281174	SRR11721843	SAMN14844855	PRJNA614504	2020-04-08	North America	USA	Wisconsin	Milwaukee county	North America	USA	Wisconsin	genome	29782	Human	?	?	B.13	L	University of Wisconsin-Madison AIDS Vaccine Research Laboratories	University of Wisconsin-Madison AIDS Vaccine Research Laboratories	Gage Moreno et al	https://www.gisaid.org	?	?	2020-05-06	21.7	21.27	-
USA/WI-UW-293/2020	ncov	EPI_ISL_436587	-	SRX8281176	SRR11721841	SAMN14844857	PRJNA614504	2020-04-09	North America	USA	Wisconsin	Milwaukee county	North America	USA	Wisconsin	genome	29782	Human	?	?	B	O	University of Wisconsin-Madison AIDS Vaccine Research Laboratories	University of Wisconsin-Madison AIDS Vaccine Research Laboratories	Gage Moreno et al	https://www.gisaid.org	?	?	2020-05-06	21.29	20.93	-
USA/WI-UW-296/2020	ncov	EPI_ISL_436590	-	SRX8281179	SRR11721838	SAMN14844860	PRJNA614504	2020-04-09	North America	USA	Wisconsin	Milwaukee county	North America	USA	Wisconsin	genome	29782	Human	?	?	B.1	GH	University of Wisconsin-Madison AIDS Vaccine Research Laboratories	University of Wisconsin-Madison AIDS Vaccine Research Laboratories	Gage Moreno et al	https://www.gisaid.org	?	?	2020-05-06	16.13	15.52	-
USA/WI-UW-299/2020	ncov	EPI_ISL_436593	-	SRX8281182	SRR11721835	SAMN14844863	PRJNA614504	2020-04-13	North America	USA	Wisconsin	Milwaukee county	North America	USA	Wisconsin	genome	29782	Human	?	?	B.13	L	University of Wisconsin-Madison AIDS Vaccine Research Laboratories	University of Wisconsin-Madison AIDS Vaccine Research Laboratories	Gage Moreno et al	https://www.gisaid.org	?	?	2020-05-06	18.84	18.37	-
USA/WI-UW-301/2020	ncov	EPI_ISL_436595	-	SRX8281185	SRR11721832	SAMN14844865	PRJNA614504	2020-04-13	North America	USA	Wisconsin	Milwaukee county	North America	USA	Wisconsin	genome	29782	Human	?	?	B.13	L	University of Wisconsin-Madison AIDS Vaccine Research Laboratories	University of Wisconsin-Madison AIDS Vaccine Research Laboratories	Gage Moreno et al	https://www.gisaid.org	?	?	2020-05-06	25.41	25.87	-
USA/WI-UW-302/2020	ncov	EPI_ISL_436596	-	SRX8281186	SRR11721831	SAMN14844866	PRJNA614504	2020-04-13	North America	USA	Wisconsin	Milwaukee county	North America	USA	Wisconsin	genome	29782	Human	?	?	B.13	L	University of Wisconsin-Madison AIDS Vaccine Research Laboratories	University of Wisconsin-Madison AIDS Vaccine Research Laboratories	Gage Moreno et al	https://www.gisaid.org	?	?	2020-05-06	17.6	17.08	-
USA/WI-UW-303/2020	ncov	EPI_ISL_436597	-	SRX8281187	SRR11721830	SAMN14844867	PRJNA614504	2020-04-13	North America	USA	Wisconsin	Milwaukee county	North America	USA	Wisconsin	genome	29782	Human	?	?	B	L	University of Wisconsin-Madison AIDS Vaccine Research Laboratories	University of Wisconsin-Madison AIDS Vaccine Research Laboratories	Gage Moreno et al	https://www.gisaid.org	?	?	2020-05-06	19.48	18.83	-
USA/WI-UW-304/2020	ncov	EPI_ISL_436598	-	SRX8281188	SRR11721829	SAMN14844868	PRJNA614504	2020-04-13	North America	USA	Wisconsin	Milwaukee county	North America	USA	Wisconsin	genome	29782	Human	?	?	B.1	GH	University of Wisconsin-Madison AIDS Vaccine Research Laboratories	University of Wisconsin-Madison AIDS Vaccine Research Laboratories	Gage Moreno et al	https://www.gisaid.org	?	?	2020-05-06	18.58	18.69	-
USA/WI-UW-305/2020	ncov	EPI_ISL_436599	-	SRX8281189	SRR11721828	SAMN14844869	PRJNA614504	2020-04-14	North America	USA	Wisconsin	Milwaukee county	North America	USA	Wisconsin	genome	29782	Human	?	?	B.13	L	University of Wisconsin-Madison AIDS Vaccine Research Laboratories	University of Wisconsin-Madison AIDS Vaccine Research Laboratories	Gage Moreno et al	https://www.gisaid.org	?	?	2020-05-06	22.12	21.58	-
USA/WI-UW-306/2020	ncov	EPI_ISL_436600	-	SRX8281190	SRR11721827	SAMN14844870	PRJNA614504	2020-04-14	North America	USA	Wisconsin	Milwaukee county	North America	USA	Wisconsin	genome	29782	Human	?	?	B.13	L	University of Wisconsin-Madison AIDS Vaccine Research Laboratories	University of Wisconsin-Madison AIDS Vaccine Research Laboratories	Gage Moreno et al	https://www.gisaid.org	?	?	2020-05-06	30.42	31.22	-
USA/WI-UW-308/2020	ncov	EPI_ISL_436602	-	SRX8281192	SRR11721825	SAMN14844872	PRJNA614504	2020-04-16	North America	USA	Wisconsin	Milwaukee county	North America	USA	Wisconsin	genome	29782	Human	?	?	B.1	GH	University of Wisconsin-Madison AIDS Vaccine Research Laboratories	University of Wisconsin-Madison AIDS Vaccine Research Laboratories	Gage Moreno et al	https://www.gisaid.org	?	?	2020-05-06	24.51	25.54	-
USA/WI-UW-309/2020	ncov	EPI_ISL_436603	-	SRX8281193	SRR11721824	SAMN14844873	PRJNA614504	2020-04-16	North America	USA	Wisconsin	Milwaukee county	North America	USA	Wisconsin	genome	29782	Human	?	?	B.1	GH	University of Wisconsin-Madison AIDS Vaccine Research Laboratories	University of Wisconsin-Madison AIDS Vaccine Research Laboratories	Gage Moreno et al	https://www.gisaid.org	?	?	2020-05-06	19.7	22.2	-
USA/WI-UW-31/2020	ncov	EPI_ISL_421289	-	SRX8079497	SRR11507322	SAMN14555937	PRJNA614504	2020-03-25	North America	USA	Wisconsin	Dane county	North America	USA	Wisconsin	genome	29782	Human	?	?	B.1	GH	University of Wisconsin-Madison AIDS Vaccine Research Laboratories	University of Wisconsin-Madison AIDS Vaccine Research Laboratories	Gage Moreno et al	https://www.gisaid.org	?	?	2020-04-02	15.46	15.69	-
USA/WI-UW-310/2020	ncov	EPI_ISL_436604	-	SRX8281195	SRR11721822	SAMN14844874	PRJNA614504	2020-04-15	North America	USA	Wisconsin	Milwaukee county	North America	USA	Wisconsin	genome	29782	Human	?	?	B.13	L	University of Wisconsin-Madison AIDS Vaccine Research Laboratories	University of Wisconsin-Madison AIDS Vaccine Research Laboratories	Gage Moreno et al	https://www.gisaid.org	?	?	2020-05-06	20.64	19.45	-
USA/WI-UW-313/2020	ncov	EPI_ISL_436607	-	SRX8281121	SRR11721896	SAMN14844877	PRJNA614504	2020-04-16	North America	USA	Wisconsin	Milwaukee county	North America	USA	Wisconsin	genome	29782	Human	?	?	B.1	GH	University of Wisconsin-Madison AIDS Vaccine Research Laboratories	University of Wisconsin-Madison AIDS Vaccine Research Laboratories	Gage Moreno et al	https://www.gisaid.org	?	?	2020-05-06	21.34	21.33	-
USA/WI-UW-316/2020	ncov	EPI_ISL_436610	-	SRX8281124	SRR11721893	SAMN14844880	PRJNA614504	2020-04-18	North America	USA	Wisconsin	Milwaukee county	North America	USA	Wisconsin	genome	29782	Human	?	?	B.1	GH	University of Wisconsin-Madison AIDS Vaccine Research Laboratories	University of Wisconsin-Madison AIDS Vaccine Research Laboratories	Gage Moreno et al	https://www.gisaid.org	?	?	2020-05-06	24.17	23.31	-
USA/WI-UW-319/2020	ncov	EPI_ISL_436613	-	SRX8281127	SRR11721890	SAMN14844883	PRJNA614504	2020-04-21	North America	USA	Wisconsin	Milwaukee county	North America	USA	Wisconsin	genome	29782	Human	?	?	B.1	GH	University of Wisconsin-Madison AIDS Vaccine Research Laboratories	University of Wisconsin-Madison AIDS Vaccine Research Laboratories	Gage Moreno et al	https://www.gisaid.org	?	?	2020-05-06	25.41	27	-
USA/WI-UW-32/2020	ncov	EPI_ISL_421290	-	SRX8079498	SRR11507321	SAMN14555938	PRJNA614504	2020-03-24	North America	USA	Wisconsin	Dane county	North America	USA	Wisconsin	genome	29782	Human	?	?	B.1.19	G	University of Wisconsin-Madison AIDS Vaccine Research Laboratories	University of Wisconsin-Madison AIDS Vaccine Research Laboratories	Gage Moreno et al	https://www.gisaid.org	?	?	2020-04-02	24.27	24.83	-
USA/WI-UW-320/2020	ncov	EPI_ISL_436614	-	SRX8281129	SRR11721888	SAMN14844884	PRJNA614504	2020-04-21	North America	USA	Wisconsin	Milwaukee county	North America	USA	Wisconsin	genome	29782	Human	?	?	B.1	G	University of Wisconsin-Madison AIDS Vaccine Research Laboratories	University of Wisconsin-Madison AIDS Vaccine Research Laboratories	Gage Moreno et al	https://www.gisaid.org	?	?	2020-05-06	33.72	34.07	-
USA/WI-UW-321/2020	ncov	EPI_ISL_436615	-	SRX8281130	SRR11721887	SAMN14844885	PRJNA614504	2020-04-23	North America	USA	Wisconsin	Milwaukee county	North America	USA	Wisconsin	genome	29782	Human	?	?	B.1	GH	University of Wisconsin-Madison AIDS Vaccine Research Laboratories	University of Wisconsin-Madison AIDS Vaccine Research Laboratories	Gage Moreno et al	https://www.gisaid.org	?	?	2020-05-06	24.17	23.75	-
USA/WI-UW-322/2020	ncov	EPI_ISL_436616	-	SRX8281131	SRR11721886	SAMN14844886	PRJNA614504	2020-04-23	North America	USA	Wisconsin	Milwaukee county	North America	USA	Wisconsin	genome	29782	Human	?	?	B.1	GH	University of Wisconsin-Madison AIDS Vaccine Research Laboratories	University of Wisconsin-Madison AIDS Vaccine Research Laboratories	Gage Moreno et al	https://www.gisaid.org	?	?	2020-05-06	27.3	29.9	-
USA/WI-UW-323/2020	ncov	EPI_ISL_436617	-	SRX8281132	SRR11721885	SAMN14844887	PRJNA614504	2020-04-23	North America	USA	Wisconsin	Milwaukee county	North America	USA	Wisconsin	genome	29782	Human	?	?	B.1	GH	University of Wisconsin-Madison AIDS Vaccine Research Laboratories	University of Wisconsin-Madison AIDS Vaccine Research Laboratories	Gage Moreno et al	https://www.gisaid.org	?	?	2020-05-06	26.2	28.6	-
USA/WI-UW-324/2020	ncov	EPI_ISL_436618	-	SRX8281133	SRR11721884	SAMN14844888	PRJNA614504	2020-04-24	North America	USA	Wisconsin	Milwaukee county	North America	USA	Wisconsin	genome	29782	Human	?	?	B.1	GH	University of Wisconsin-Madison AIDS Vaccine Research Laboratories	University of Wisconsin-Madison AIDS Vaccine Research Laboratories	Gage Moreno et al	https://www.gisaid.org	?	?	2020-05-06	22.5	22.82	-
USA/WI-UW-325/2020	ncov	EPI_ISL_436619	-	SRX8281134	SRR11721883	SAMN14844889	PRJNA614504	2020-04-24	North America	USA	Wisconsin	Milwaukee county	North America	USA	Wisconsin	genome	29782	Human	?	?	B	L	University of Wisconsin-Madison AIDS Vaccine Research Laboratories	University of Wisconsin-Madison AIDS Vaccine Research Laboratories	Gage Moreno et al	https://www.gisaid.org	?	?	2020-05-06	25.06	25.75	-
USA/WI-UW-328/2020	ncov	EPI_ISL_436622	-	SRX8281137	SRR11721880	SAMN14844892	PRJNA614504	2020-04-26	North America	USA	Wisconsin	Milwaukee county	North America	USA	Wisconsin	genome	29782	Human	?	?	B.1	GH	University of Wisconsin-Madison AIDS Vaccine Research Laboratories	University of Wisconsin-Madison AIDS Vaccine Research Laboratories	Gage Moreno et al	https://www.gisaid.org	?	?	2020-05-06	23.92	24.55	-
USA/WI-UW-329/2020	ncov	EPI_ISL_436623	-	SRX8281138	SRR11721879	SAMN14844893	PRJNA614504	2020-04-25	North America	USA	Wisconsin	Milwaukee county	North America	USA	Wisconsin	genome	29782	Human	?	?	B.1.p2	GH	University of Wisconsin-Madison AIDS Vaccine Research Laboratories	University of Wisconsin-Madison AIDS Vaccine Research Laboratories	Gage Moreno et al	https://www.gisaid.org	?	?	2020-05-06	19.32	18.26	-
USA/WI-UW-33/2020	ncov	EPI_ISL_421291	-	SRX8079499	SRR11507320	SAMN14555939	PRJNA614504	2020-03-23	North America	USA	Wisconsin	Dane county	North America	USA	Wisconsin	genome	29782	Human	?	?	A.3	S	University of Wisconsin-Madison AIDS Vaccine Research Laboratories	University of Wisconsin-Madison AIDS Vaccine Research Laboratories	Gage Moreno et al	https://www.gisaid.org	?	?	2020-04-02	23.18	23.94	-
USA/WI-UW-330/2020	ncov	EPI_ISL_436624	-	SRX8281140	SRR11721877	SAMN14844894	PRJNA614504	2020-04-26	North America	USA	Wisconsin	Milwaukee county	North America	USA	Wisconsin	genome	29611	Human	?	?	B.1	GH	University of Wisconsin-Madison AIDS Vaccine Research Laboratories	University of Wisconsin-Madison AIDS Vaccine Research Laboratories	Gage Moreno et al	https://www.gisaid.org	?	?	2020-05-06	27.34	27.27	-
USA/WI-UW-331/2020	ncov	EPI_ISL_436625	-	SRX8281141	SRR11721876	SAMN14844895	PRJNA614504	2020-04-26	North America	USA	Wisconsin	Milwaukee county	North America	USA	Wisconsin	genome	29782	Human	?	?	B.1	GH	University of Wisconsin-Madison AIDS Vaccine Research Laboratories	University of Wisconsin-Madison AIDS Vaccine Research Laboratories	Gage Moreno et al	https://www.gisaid.org	?	?	2020-05-06	29.14	29.12	-
USA/WI-UW-332/2020	ncov	EPI_ISL_436626	-	SRX8281142	SRR11721875	SAMN14844896	PRJNA614504	2020-04-26	North America	USA	Wisconsin	Milwaukee county	North America	USA	Wisconsin	genome	29782	Human	?	?	B.1	GH	University of Wisconsin-Madison AIDS Vaccine Research Laboratories	University of Wisconsin-Madison AIDS Vaccine Research Laboratories	Gage Moreno et al	https://www.gisaid.org	?	?	2020-05-06	15.15	15.39	-
USA/WI-UW-333/2020	ncov	EPI_ISL_436627	-	SRX8281143	SRR11721874	SAMN14844897	PRJNA614504	2020-03-24	North America	USA	Wisconsin	Milwaukee county	North America	USA	Wisconsin	genome	29782	Human	?	?	B	L	University of Wisconsin-Madison AIDS Vaccine Research Laboratories	University of Wisconsin-Madison AIDS Vaccine Research Laboratories	Gage Moreno et al	https://www.gisaid.org	?	?	2020-05-06	27.45	26.54	-
USA/WI-UW-334/2020	ncov	EPI_ISL_436628	-	SRX8281144	SRR11721873	SAMN14844898	PRJNA614504	2020-03-24	North America	USA	Wisconsin	Milwaukee county	North America	USA	Wisconsin	genome	29782	Human	?	?	B	L	University of Wisconsin-Madison AIDS Vaccine Research Laboratories	University of Wisconsin-Madison AIDS Vaccine Research Laboratories	Gage Moreno et al	https://www.gisaid.org	?	?	2020-05-06	23.24	22.79	-
USA/WI-UW-335/2020	ncov	EPI_ISL_436629	-	SRX8281145	SRR11721872	SAMN14844899	PRJNA614504	2020-03-24	North America	USA	Wisconsin	Milwaukee county	North America	USA	Wisconsin	genome	29782	Human	?	?	B.1	GH	University of Wisconsin-Madison AIDS Vaccine Research Laboratories	University of Wisconsin-Madison AIDS Vaccine Research Laboratories	Gage Moreno et al	https://www.gisaid.org	?	?	2020-05-06	30.14	30.69	-
USA/WI-UW-336/2020	ncov	EPI_ISL_436630	-	SRX8281146	SRR11721871	SAMN14844900	PRJNA614504	2020-03-25	North America	USA	Wisconsin	Milwaukee county	North America	USA	Wisconsin	genome	29782	Human	?	?	B.1.1	GR	University of Wisconsin-Madison AIDS Vaccine Research Laboratories	University of Wisconsin-Madison AIDS Vaccine Research Laboratories	Gage Moreno et al	https://www.gisaid.org	?	?	2020-05-06	19.15	17.42	-
USA/WI-UW-337/2020	ncov	EPI_ISL_436631	-	SRX8281147	SRR11721870	SAMN14844901	PRJNA614504	2020-03-26	North America	USA	Wisconsin	Milwaukee county	North America	USA	Wisconsin	genome	29782	Human	?	?	B.1	GH	University of Wisconsin-Madison AIDS Vaccine Research Laboratories	University of Wisconsin-Madison AIDS Vaccine Research Laboratories	Gage Moreno et al	https://www.gisaid.org	?	?	2020-05-06	26.46	26.5	-
USA/WI-UW-338/2020	ncov	EPI_ISL_436632	-	SRX8281148	SRR11721869	SAMN14844902	PRJNA614504	2020-03-26	North America	USA	Wisconsin	Milwaukee county	North America	USA	Wisconsin	genome	29782	Human	?	?	B.1	GH	University of Wisconsin-Madison AIDS Vaccine Research Laboratories	University of Wisconsin-Madison AIDS Vaccine Research Laboratories	Gage Moreno et al	https://www.gisaid.org	?	?	2020-05-06	27.72	27.6	-
USA/WI-UW-339/2020	ncov	EPI_ISL_436633	-	SRX8281149	SRR11721868	SAMN14844903	PRJNA614504	2020-03-31	North America	USA	Wisconsin	Milwaukee county	North America	USA	Wisconsin	genome	29611	Human	?	?	B	O	University of Wisconsin-Madison AIDS Vaccine Research Laboratories	University of Wisconsin-Madison AIDS Vaccine Research Laboratories	Gage Moreno et al	https://www.gisaid.org	?	?	2020-05-06	33.1	32.57	-
USA/WI-UW-34/2020	ncov	EPI_ISL_421292	-	SRX8079500	SRR11507319	SAMN14555940	PRJNA614504	2020-03-26	North America	USA	Wisconsin	Dane county	North America	USA	Wisconsin	genome	29782	Human	?	?	A.4	S	University of Wisconsin-Madison AIDS Vaccine Research Laboratories	University of Wisconsin-Madison AIDS Vaccine Research Laboratories	Gage Moreno et al	https://www.gisaid.org	?	?	2020-04-02	27.81	29.4	-
USA/WI-UW-340/2020	ncov	EPI_ISL_436634	-	SRX8281151	SRR11721866	SAMN14844904	PRJNA614504	2020-04-01	North America	USA	Wisconsin	Milwaukee county	North America	USA	Wisconsin	genome	29782	Human	?	?	B	L	University of Wisconsin-Madison AIDS Vaccine Research Laboratories	University of Wisconsin-Madison AIDS Vaccine Research Laboratories	Gage Moreno et al	https://www.gisaid.org	?	?	2020-05-06	35.15	33.47	-
USA/WI-UW-341/2020	ncov	EPI_ISL_436635	-	SRX8281152	SRR11721865	SAMN14844905	PRJNA614504	2020-04-02	North America	USA	Wisconsin	Milwaukee county	North America	USA	Wisconsin	genome	29782	Human	?	?	B.1	GH	University of Wisconsin-Madison AIDS Vaccine Research Laboratories	University of Wisconsin-Madison AIDS Vaccine Research Laboratories	Gage Moreno et al	https://www.gisaid.org	?	?	2020-05-06	23.18	22.53	-
USA/WI-UW-342/2020	ncov	EPI_ISL_436636	-	SRX8281153	SRR11721864	SAMN14844906	PRJNA614504	2020-04-04	North America	USA	Wisconsin	Milwaukee county	North America	USA	Wisconsin	genome	29782	Human	?	?	B	L	University of Wisconsin-Madison AIDS Vaccine Research Laboratories	University of Wisconsin-Madison AIDS Vaccine Research Laboratories	Gage Moreno et al	https://www.gisaid.org	?	?	2020-05-06	39.56	33.93	-
USA/WI-UW-343/2020	ncov	EPI_ISL_436637	-	SRX8281154	SRR11721863	SAMN14844907	PRJNA614504	2020-04-05	North America	USA	Wisconsin	Milwaukee county	North America	USA	Wisconsin	genome	29782	Human	?	?	B	L	University of Wisconsin-Madison AIDS Vaccine Research Laboratories	University of Wisconsin-Madison AIDS Vaccine Research Laboratories	Gage Moreno et al	https://www.gisaid.org	?	?	2020-05-06	27.1	27.73	-
USA/WI-UW-344/2020	ncov	EPI_ISL_436638	-	SRX8281155	SRR11721862	SAMN14844908	PRJNA614504	2020-04-06	North America	USA	Wisconsin	Milwaukee county	North America	USA	Wisconsin	genome	29782	Human	?	?	B	L	University of Wisconsin-Madison AIDS Vaccine Research Laboratories	University of Wisconsin-Madison AIDS Vaccine Research Laboratories	Gage Moreno et al	https://www.gisaid.org	?	?	2020-05-06	38.04	37.08	-
USA/WI-UW-345/2020	ncov	EPI_ISL_436639	-	SRX8281156	SRR11721861	SAMN14844909	PRJNA614504	2020-04-09	North America	USA	Wisconsin	Milwaukee county	North America	USA	Wisconsin	genome	29611	Human	?	?	B	L	University of Wisconsin-Madison AIDS Vaccine Research Laboratories	University of Wisconsin-Madison AIDS Vaccine Research Laboratories	Gage Moreno et al	https://www.gisaid.org	?	?	2020-05-06	32	31.81	-
USA/WI-UW-346/2020	ncov	EPI_ISL_436640	-	SRX8281157	SRR11721860	SAMN14844910	PRJNA614504	2020-04-21	North America	USA	Wisconsin	Milwaukee county	North America	USA	Wisconsin	genome	29782	Human	?	?	B	L	University of Wisconsin-Madison AIDS Vaccine Research Laboratories	University of Wisconsin-Madison AIDS Vaccine Research Laboratories	Gage Moreno et al	https://www.gisaid.org	?	?	2020-05-06	27.37	27.39	-
USA/WI-UW-347/2020	ncov	EPI_ISL_450701	MT506886	SRX8379446	SRR11828929	SAMN14995484	PRJNA614504	2020-04-18	North America	USA	Wisconsin	Dane county	North America	USA	Wisconsin	genome	29782	Human	?	?	B.1	GH	University of Wisconsin-Madison AIDS Vaccine Research Laboratories	University of Wisconsin-Madison AIDS Vaccine Research Laboratories	Gage Moreno et al	https://www.gisaid.org	?	?	2020-05-08	14	-	-
USA/WI-UW-35/2020	ncov	EPI_ISL_421293	-	SRX8079443	SRR11507376	SAMN14555941	PRJNA614504	2020-03-24	North America	USA	Wisconsin	Dane county	North America	USA	Wisconsin	genome	29782	Human	?	?	B.1.19	G	University of Wisconsin-Madison AIDS Vaccine Research Laboratories	University of Wisconsin-Madison AIDS Vaccine Research Laboratories	Gage Moreno et al	https://www.gisaid.org	?	?	2020-04-02	20.93	21.61	-
USA/WI-UW-351/2020	ncov	EPI_ISL_450705	MT506890	SRX8379463	SRR11828912	SAMN14995488	PRJNA614504	2020-04-14	North America	USA	Wisconsin	Dane county	North America	USA	Wisconsin	genome	29782	Human	?	?	B.1.19	G	University of Wisconsin-Madison AIDS Vaccine Research Laboratories	University of Wisconsin-Madison AIDS Vaccine Research Laboratories	Gage Moreno et al	https://www.gisaid.org	?	?	2020-05-08	25.51	26.64	-
USA/WI-UW-356/2020	ncov	EPI_ISL_450710	MT506895	SRX8379447	SRR11828928	SAMN14995493	PRJNA614504	2020-04-14	North America	USA	Wisconsin	Dane county	North America	USA	Wisconsin	genome	29782	Human	?	?	B.1	GH	University of Wisconsin-Madison AIDS Vaccine Research Laboratories	University of Wisconsin-Madison AIDS Vaccine Research Laboratories	Gage Moreno et al	https://www.gisaid.org	?	?	2020-05-08	25.55	26.57	-
USA/WI-UW-359/2020	ncov	EPI_ISL_450713	MT506898	SRX8379450	SRR11828925	SAMN14995496	PRJNA614504	2020-04-18	North America	USA	Wisconsin	Dane county	North America	USA	Wisconsin	genome	29782	Human	?	?	B.1	G	University of Wisconsin-Madison AIDS Vaccine Research Laboratories	University of Wisconsin-Madison AIDS Vaccine Research Laboratories	Gage Moreno et al	https://www.gisaid.org	?	?	2020-05-08	17.2	-	-
USA/WI-UW-362/2020	ncov	EPI_ISL_450716	MT506901	SRX8379453	SRR11828922	SAMN14995499	PRJNA614504	2020-04-17	North America	USA	Wisconsin	Dane county	North America	USA	Wisconsin	genome	29782	Human	?	?	B.1	G	University of Wisconsin-Madison AIDS Vaccine Research Laboratories	University of Wisconsin-Madison AIDS Vaccine Research Laboratories	Gage Moreno et al	https://www.gisaid.org	?	?	2020-05-08	35.7	-	-
USA/WI-UW-37/2020	ncov	EPI_ISL_421295	-	SRX8079445	SRR11507374	SAMN14555943	PRJNA614504	2020-03-22	North America	USA	Wisconsin	Dane county	North America	USA	Wisconsin	genome	29782	Human	?	?	B.1	G	University of Wisconsin-Madison AIDS Vaccine Research Laboratories	University of Wisconsin-Madison AIDS Vaccine Research Laboratories	Gage Moreno et al	https://www.gisaid.org	?	?	2020-04-02	23.69	24.79	-
USA/WI-UW-38/2020	ncov	EPI_ISL_421296	-	SRX8079446	SRR11507373	SAMN14555944	PRJNA614504	2020-03-25	North America	USA	Wisconsin	Dane county	North America	USA	Wisconsin	genome	29782	Human	?	?	A.4	S	University of Wisconsin-Madison AIDS Vaccine Research Laboratories	University of Wisconsin-Madison AIDS Vaccine Research Laboratories	Gage Moreno et al	https://www.gisaid.org	?	?	2020-04-02	27.98	29.23	-
USA/WI-UW-39/2020	ncov	EPI_ISL_421297	-	SRX8079447	SRR11507372	SAMN14555945	PRJNA614504	2020-03-22	North America	USA	Wisconsin	Dane county	North America	USA	Wisconsin	genome	29782	Human	?	?	A.1	S	University of Wisconsin-Madison AIDS Vaccine Research Laboratories	University of Wisconsin-Madison AIDS Vaccine Research Laboratories	Gage Moreno et al	https://www.gisaid.org	?	?	2020-04-02	18.2	20.06	-
USA/WI-UW-40/2020	ncov	EPI_ISL_421298	-	SRX8079448	SRR11507371	SAMN14555946	PRJNA614504	2020-03-24	North America	USA	Wisconsin	Dane county	North America	USA	Wisconsin	genome	29782	Human	?	?	B.1.19	G	University of Wisconsin-Madison AIDS Vaccine Research Laboratories	University of Wisconsin-Madison AIDS Vaccine Research Laboratories	Gage Moreno et al	https://www.gisaid.org	?	?	2020-04-02	23.52	24.46	-
USA/WI-UW-41/2020	ncov	EPI_ISL_421299	-	SRX8079449	SRR11507370	SAMN14555947	PRJNA614504	2020-03-25	North America	USA	Wisconsin	Dane county	North America	USA	Wisconsin	genome	29782	Human	?	?	B.1	GH	University of Wisconsin-Madison AIDS Vaccine Research Laboratories	University of Wisconsin-Madison AIDS Vaccine Research Laboratories	Gage Moreno et al	https://www.gisaid.org	?	?	2020-04-02	24.32	25.31	-
USA/WI-UW-42/2020	ncov	EPI_ISL_421300	-	SRX8079450	SRR11507369	SAMN14555948	PRJNA614504	2020-03-18	North America	USA	Wisconsin	Dane county	North America	USA	Wisconsin	genome	29782	Human	?	?	B.1	GH	University of Wisconsin-Madison AIDS Vaccine Research Laboratories	University of Wisconsin-Madison AIDS Vaccine Research Laboratories	Gage Moreno et al	https://www.gisaid.org	?	?	2020-04-02	16.29	16.82	-
USA/WI-UW-43/2020	ncov	EPI_ISL_421301	-	SRX8079451	SRR11507368	SAMN14555949	PRJNA614504	2020-03-19	North America	USA	Wisconsin	Dane county	North America	USA	Wisconsin	genome	29782	Human	?	?	B.2	V	University of Wisconsin-Madison AIDS Vaccine Research Laboratories	University of Wisconsin-Madison AIDS Vaccine Research Laboratories	Gage Moreno et al	https://www.gisaid.org	?	?	2020-04-02	14.76	15.72	-
USA/WI-UW-44/2020	ncov	EPI_ISL_421302	-	SRX8079452	SRR11507367	SAMN14555950	PRJNA614504	2020-03-17	North America	USA	Wisconsin	Dane county	North America	USA	Wisconsin	genome	29782	Human	?	?	B.1	GH	University of Wisconsin-Madison AIDS Vaccine Research Laboratories	University of Wisconsin-Madison AIDS Vaccine Research Laboratories	Gage Moreno et al	https://www.gisaid.org	?	?	2020-04-02	17.79	18.3	-
USA/WI-UW-45/2020	ncov	EPI_ISL_421303	-	SRX8079454	SRR11507365	SAMN14555951	PRJNA614504	2020-03-22	North America	USA	Wisconsin	Dane county	North America	USA	Wisconsin	genome	29782	Human	?	?	B.1.19	G	University of Wisconsin-Madison AIDS Vaccine Research Laboratories	University of Wisconsin-Madison AIDS Vaccine Research Laboratories	Gage Moreno et al	https://www.gisaid.org	?	?	2020-04-02	20.22	20.7	-
USA/WI-UW-46/2020	ncov	EPI_ISL_421304	-	SRX8079455	SRR11507364	SAMN14555952	PRJNA614504	2020-03-22	North America	USA	Wisconsin	Dane county	North America	USA	Wisconsin	genome	29782	Human	?	?	B.1.19	G	University of Wisconsin-Madison AIDS Vaccine Research Laboratories	University of Wisconsin-Madison AIDS Vaccine Research Laboratories	Gage Moreno et al	https://www.gisaid.org	?	?	2020-04-02	27.13	27.94	-
USA/WI-UW-48/2020	ncov	EPI_ISL_421306	-	SRX8079457	SRR11507362	SAMN14555954	PRJNA614504	2020-03-25	North America	USA	Wisconsin	Dane county	North America	USA	Wisconsin	genome	29782	Human	?	?	B.1	GH	University of Wisconsin-Madison AIDS Vaccine Research Laboratories	University of Wisconsin-Madison AIDS Vaccine Research Laboratories	Gage Moreno et al	https://www.gisaid.org	?	?	2020-04-02	23.02	23.79	-
USA/WI-UW-49/2020	ncov	EPI_ISL_421307	-	SRX8079458	SRR11507361	SAMN14555955	PRJNA614504	2020-03-25	North America	USA	Wisconsin	Dane county	North America	USA	Wisconsin	genome	29782	Human	?	?	B.1	G	University of Wisconsin-Madison AIDS Vaccine Research Laboratories	University of Wisconsin-Madison AIDS Vaccine Research Laboratories	Gage Moreno et al	https://www.gisaid.org	?	?	2020-04-02	25.7	26.9	-
USA/WI-UW-50/2020	ncov	EPI_ISL_421308	-	SRX8079459	SRR11507360	SAMN14555956	PRJNA614504	2020-03-25	North America	USA	Wisconsin	Green County	North America	USA	Wisconsin	genome	29782	Human	?	?	A.4	S	University of Wisconsin-Madison AIDS Vaccine Research Laboratories	University of Wisconsin-Madison AIDS Vaccine Research Laboratories	Gage Moreno et al	https://www.gisaid.org	?	?	2020-04-02	19.13	19.78	-
USA/WI-UW-51/2020	ncov	EPI_ISL_421309	-	SRX8079460	SRR11507359	SAMN14555957	PRJNA614504	2020-03-20	North America	USA	Wisconsin	Dane county	North America	USA	Wisconsin	genome	29782	Human	?	?	A.4	S	University of Wisconsin-Madison AIDS Vaccine Research Laboratories	University of Wisconsin-Madison AIDS Vaccine Research Laboratories	Gage Moreno et al	https://www.gisaid.org	?	?	2020-04-02	17.11	17.3	-
USA/WI-UW-52/2020	ncov	EPI_ISL_421310	-	SRX8079461	SRR11507358	SAMN14555958	PRJNA614504	2020-03-18	North America	USA	Wisconsin	Dane county	North America	USA	Wisconsin	genome	29782	Human	?	?	B.1	GH	University of Wisconsin-Madison AIDS Vaccine Research Laboratories	University of Wisconsin-Madison AIDS Vaccine Research Laboratories	Gage Moreno et al	https://www.gisaid.org	?	?	2020-04-02	15.98	16.57	-
USA/WI-UW-53/2020	ncov	EPI_ISL_421311	-	SRX8079462	SRR11507357	SAMN14555959	PRJNA614504	2020-03-18	North America	USA	Wisconsin	Dane county	North America	USA	Wisconsin	genome	29782	Human	?	?	B.1	GH	University of Wisconsin-Madison AIDS Vaccine Research Laboratories	University of Wisconsin-Madison AIDS Vaccine Research Laboratories	Gage Moreno et al	https://www.gisaid.org	?	?	2020-04-02	14.46	14.85	-
USA/WI-UW-54/2020	ncov	EPI_ISL_421312	-	SRX8079463	SRR11507356	SAMN14555960	PRJNA614504	2020-03-20	North America	USA	Wisconsin	Dane county	North America	USA	Wisconsin	genome	29782	Human	?	?	B.1	GH	University of Wisconsin-Madison AIDS Vaccine Research Laboratories	University of Wisconsin-Madison AIDS Vaccine Research Laboratories	Gage Moreno et al	https://www.gisaid.org	?	?	2020-04-02	16.12	16.18	-
USA/WI-UW-55/2020	ncov	EPI_ISL_421313	-	SRX8079465	SRR11507354	SAMN14555961	PRJNA614504	2020-03-23	North America	USA	Wisconsin	Dane county	North America	USA	Wisconsin	genome	29782	Human	?	?	B	L	University of Wisconsin-Madison AIDS Vaccine Research Laboratories	University of Wisconsin-Madison AIDS Vaccine Research Laboratories	Gage Moreno et al	https://www.gisaid.org	?	?	2020-04-02	16.85	17.81	-
USA/WI-UW-56/2020	ncov	EPI_ISL_421314	-	SRX8079466	SRR11507353	SAMN14555962	PRJNA614504	2020-03-18	North America	USA	Wisconsin	Dane county	North America	USA	Wisconsin	genome	29782	Human	?	?	B.1	GH	University of Wisconsin-Madison AIDS Vaccine Research Laboratories	University of Wisconsin-Madison AIDS Vaccine Research Laboratories	Gage Moreno et al	https://www.gisaid.org	?	?	2020-04-02	24.33	24.95	-
USA/WI-UW-58/2020	ncov	EPI_ISL_421316	-	SRX8079468	SRR11507351	SAMN14555964	PRJNA614504	2020-03-23	North America	USA	Wisconsin	Dane county	North America	USA	Wisconsin	genome	29782	Human	?	?	B.1	GH	University of Wisconsin-Madison AIDS Vaccine Research Laboratories	University of Wisconsin-Madison AIDS Vaccine Research Laboratories	Gage Moreno et al	https://www.gisaid.org	?	?	2020-04-02	16.63	16.64	-
USA/WI-UW-59/2020	ncov	EPI_ISL_421317	-	SRX8079469	SRR11507350	SAMN14555965	PRJNA614504	2020-03-24	North America	USA	Wisconsin	Dane county	North America	USA	Wisconsin	genome	29782	Human	?	?	A.1	S	University of Wisconsin-Madison AIDS Vaccine Research Laboratories	University of Wisconsin-Madison AIDS Vaccine Research Laboratories	Gage Moreno et al	https://www.gisaid.org	?	?	2020-04-02	23.83	24.54	-
USA/WI-UW-60/2020	ncov	EPI_ISL_421318	-	SRX8079470	SRR11507349	SAMN14555966	PRJNA614504	2020-03-19	North America	USA	Wisconsin	Dane county	North America	USA	Wisconsin	genome	29782	Human	?	?	B.1	G	University of Wisconsin-Madison AIDS Vaccine Research Laboratories	University of Wisconsin-Madison AIDS Vaccine Research Laboratories	Gage Moreno et al	https://www.gisaid.org	?	?	2020-04-02	16.48	16.48	-
USA/WI-UW-61/2020	ncov	EPI_ISL_421319	-	SRX8079471	SRR11507348	SAMN14555967	PRJNA614504	2020-03-23	North America	USA	Wisconsin	Dane county	North America	USA	Wisconsin	genome	29782	Human	?	?	A.4	S	University of Wisconsin-Madison AIDS Vaccine Research Laboratories	University of Wisconsin-Madison AIDS Vaccine Research Laboratories	Gage Moreno et al	https://www.gisaid.org	?	?	2020-04-02	23.28	24.11	-
USA/WI-UW-62/2020	ncov	EPI_ISL_421320	-	SRX8079472	SRR11507347	SAMN14555968	PRJNA614504	2020-03-25	North America	USA	Wisconsin	Dane county	North America	USA	Wisconsin	genome	29782	Human	?	?	B.1	GH	University of Wisconsin-Madison AIDS Vaccine Research Laboratories	University of Wisconsin-Madison AIDS Vaccine Research Laboratories	Gage Moreno et al	https://www.gisaid.org	?	?	2020-04-02	26.29	27.46	-
USA/WI-UW-63/2020	ncov	EPI_ISL_421321	-	SRX8079473	SRR11507346	SAMN14555969	PRJNA614504	2020-03-24	North America	USA	Wisconsin	Dane county	North America	USA	Wisconsin	genome	29782	Human	?	?	B.1	GH	University of Wisconsin-Madison AIDS Vaccine Research Laboratories	University of Wisconsin-Madison AIDS Vaccine Research Laboratories	Gage Moreno et al	https://www.gisaid.org	?	?	2020-04-02	24.54	25.21	-
USA/WI-UW-64/2020	ncov	EPI_ISL_421322	-	SRX8079474	SRR11507345	SAMN14555970	PRJNA614504	2020-03-24	North America	USA	Wisconsin	Dane county	North America	USA	Wisconsin	genome	29782	Human	?	?	B.1.19	G	University of Wisconsin-Madison AIDS Vaccine Research Laboratories	University of Wisconsin-Madison AIDS Vaccine Research Laboratories	Gage Moreno et al	https://www.gisaid.org	?	?	2020-04-02	17.96	17.57	-
USA/WI-UW-65/2020	ncov	EPI_ISL_421323	-	SRX8079476	SRR11507343	SAMN14555971	PRJNA614504	2020-03-22	North America	USA	Wisconsin	Dane county	North America	USA	Wisconsin	genome	29782	Human	?	?	B.1.19	G	University of Wisconsin-Madison AIDS Vaccine Research Laboratories	University of Wisconsin-Madison AIDS Vaccine Research Laboratories	Gage Moreno et al	https://www.gisaid.org	?	?	2020-04-02	15.54	15.33	-
USA/WI-UW-66/2020	ncov	EPI_ISL_421324	-	SRX8079477	SRR11507342	SAMN14555972	PRJNA614504	2020-03-24	North America	USA	Wisconsin	Dane county	North America	USA	Wisconsin	genome	29782	Human	?	?	A.4	S	University of Wisconsin-Madison AIDS Vaccine Research Laboratories	University of Wisconsin-Madison AIDS Vaccine Research Laboratories	Gage Moreno et al	https://www.gisaid.org	?	?	2020-04-02	26.52	27.61	-
USA/WI-UW-67/2020	ncov	EPI_ISL_421325	-	SRX8079478	SRR11507341	SAMN14555973	PRJNA614504	2020-03-25	North America	USA	Wisconsin	Dane county	North America	USA	Wisconsin	genome	29782	Human	?	?	A.4	S	University of Wisconsin-Madison AIDS Vaccine Research Laboratories	University of Wisconsin-Madison AIDS Vaccine Research Laboratories	Gage Moreno et al	https://www.gisaid.org	?	?	2020-04-02	25.62	27.01	-
USA/WI-UW-68/2020	ncov	EPI_ISL_421326	-	SRX8079479	SRR11507340	SAMN14555974	PRJNA614504	2020-03-24	North America	USA	Wisconsin	Dane county	North America	USA	Wisconsin	genome	29782	Human	?	?	B.1	GH	University of Wisconsin-Madison AIDS Vaccine Research Laboratories	University of Wisconsin-Madison AIDS Vaccine Research Laboratories	Gage Moreno et al	https://www.gisaid.org	?	?	2020-04-02	15.96	16.13	-
USA/WI-UW-69/2020	ncov	EPI_ISL_421327	-	SRX8079480	SRR11507339	SAMN14555975	PRJNA614504	2020-03-19	North America	USA	Wisconsin	Dane county	North America	USA	Wisconsin	genome	29782	Human	?	?	A.4	S	University of Wisconsin-Madison AIDS Vaccine Research Laboratories	University of Wisconsin-Madison AIDS Vaccine Research Laboratories	Gage Moreno et al	https://www.gisaid.org	?	?	2020-04-02	15.83	16.07	-
USA/WI-UW-70/2020	ncov	EPI_ISL_421328	-	SRX8079481	SRR11507338	SAMN14555976	PRJNA614504	2020-03-19	North America	USA	Wisconsin	Dane county	North America	USA	Wisconsin	genome	29782	Human	?	?	A.4	S	University of Wisconsin-Madison AIDS Vaccine Research Laboratories	University of Wisconsin-Madison AIDS Vaccine Research Laboratories	Gage Moreno et al	https://www.gisaid.org	?	?	2020-04-02	20.12	20.77	-
USA/WI-UW-71/2020	ncov	EPI_ISL_421329	-	SRX8079482	SRR11507337	SAMN14555977	PRJNA614504	2020-03-24	North America	USA	Wisconsin	Dane county	North America	USA	Wisconsin	genome	29782	Human	?	?	A.4	S	University of Wisconsin-Madison AIDS Vaccine Research Laboratories	University of Wisconsin-Madison AIDS Vaccine Research Laboratories	Gage Moreno et al	https://www.gisaid.org	?	?	2020-04-02	18.93	18.64	-
USA/WI-UW-72/2020	ncov	EPI_ISL_421330	-	SRX8079483	SRR11507336	SAMN14555978	PRJNA614504	2020-03-25	North America	USA	Wisconsin	Dane county	North America	USA	Wisconsin	genome	29782	Human	?	?	B.1	GH	University of Wisconsin-Madison AIDS Vaccine Research Laboratories	University of Wisconsin-Madison AIDS Vaccine Research Laboratories	Gage Moreno et al	https://www.gisaid.org	?	?	2020-04-02	20.95	21.64	-
USA/WI-UW-73/2020	ncov	EPI_ISL_421331	-	SRX8079484	SRR11507335	SAMN14555979	PRJNA614504	2020-03-24	North America	USA	Wisconsin	Dane county	North America	USA	Wisconsin	genome	29782	Human	?	?	A.4	S	University of Wisconsin-Madison AIDS Vaccine Research Laboratories	University of Wisconsin-Madison AIDS Vaccine Research Laboratories	Gage Moreno et al	https://www.gisaid.org	?	?	2020-04-02	23.69	24.93	-
USA/WI-UW-74/2020	ncov	EPI_ISL_421332	-	SRX8079485	SRR11507334	SAMN14555980	PRJNA614504	2020-03-20	North America	USA	Wisconsin	Dane county	North America	USA	Wisconsin	genome	29782	Human	?	?	B.1	GH	University of Wisconsin-Madison AIDS Vaccine Research Laboratories	University of Wisconsin-Madison AIDS Vaccine Research Laboratories	Gage Moreno et al	https://www.gisaid.org	?	?	2020-04-02	14.19	14.36	-
USA/WI-UW-75/2020	ncov	EPI_ISL_421333	-	SRX8079487	SRR11507332	SAMN14555981	PRJNA614504	2020-03-26	North America	USA	Wisconsin	Dane county	North America	USA	Wisconsin	genome	29782	Human	?	?	B.1	GH	University of Wisconsin-Madison AIDS Vaccine Research Laboratories	University of Wisconsin-Madison AIDS Vaccine Research Laboratories	Gage Moreno et al	https://www.gisaid.org	?	?	2020-04-02	29.8	31.35	-
USA/WI-UW-76/2020	ncov	EPI_ISL_421334	-	SRX8079488	SRR11507331	SAMN14555982	PRJNA614504	2020-03-22	North America	USA	Wisconsin	Dane county	North America	USA	Wisconsin	genome	29782	Human	?	?	A.1	S	University of Wisconsin-Madison AIDS Vaccine Research Laboratories	University of Wisconsin-Madison AIDS Vaccine Research Laboratories	Gage Moreno et al	https://www.gisaid.org	?	?	2020-04-02	17.49	17.59	-
USA/WI-UW-77/2020	ncov	EPI_ISL_421335	-	SRX8079489	SRR11507330	SAMN14555983	PRJNA614504	2020-03-19	North America	USA	Wisconsin	Dane county	North America	USA	Wisconsin	genome	29782	Human	?	?	A.4	S	University of Wisconsin-Madison AIDS Vaccine Research Laboratories	University of Wisconsin-Madison AIDS Vaccine Research Laboratories	Gage Moreno et al	https://www.gisaid.org	?	?	2020-04-02	20.19	20.65	-
USA/WI-UW-78/2020	ncov	EPI_ISL_421336	-	SRX8079490	SRR11507329	SAMN14555984	PRJNA614504	2020-03-24	North America	USA	Wisconsin	Dane county	North America	USA	Wisconsin	genome	29782	Human	?	?	B.1	G	University of Wisconsin-Madison AIDS Vaccine Research Laboratories	University of Wisconsin-Madison AIDS Vaccine Research Laboratories	Gage Moreno et al	https://www.gisaid.org	?	?	2020-04-02	25.99	26.68	-
USA/WI-UW-79/2020	ncov	EPI_ISL_421338	-	SRX8079491	SRR11507328	SAMN14555985	PRJNA614504	2020-03-23	North America	USA	Wisconsin	Dane county	North America	USA	Wisconsin	genome	29782	Human	?	?	B.1.5	G	University of Wisconsin-Madison AIDS Vaccine Research Laboratories	University of Wisconsin-Madison AIDS Vaccine Research Laboratories	Gage Moreno et al	https://www.gisaid.org	?	?	2020-04-02	25.04	25.84	-
USA/WI-UW-80/2020	ncov	EPI_ISL_421339	-	SRX8079492	SRR11507327	SAMN14555986	PRJNA614504	2020-03-24	North America	USA	Wisconsin	Dane county	North America	USA	Wisconsin	genome	29782	Human	?	?	B.1	G	University of Wisconsin-Madison AIDS Vaccine Research Laboratories	University of Wisconsin-Madison AIDS Vaccine Research Laboratories	Gage Moreno et al	https://www.gisaid.org	?	?	2020-04-02	21.56	22.09	-
USA/WI-UW-81/2020	ncov	EPI_ISL_421340	-	SRX8079493	SRR11507326	SAMN14555987	PRJNA614504	2020-03-25	North America	USA	Wisconsin	Dane county	North America	USA	Wisconsin	genome	29782	Human	?	?	B.1	G	University of Wisconsin-Madison AIDS Vaccine Research Laboratories	University of Wisconsin-Madison AIDS Vaccine Research Laboratories	Gage Moreno et al	https://www.gisaid.org	?	?	2020-04-02	21.88	23.08	-
USA/WI-UW-82/2020	ncov	EPI_ISL_421341	-	SRX8079494	SRR11507325	SAMN14555988	PRJNA614504	2020-03-25	North America	USA	Wisconsin	Dane county	North America	USA	Wisconsin	genome	29782	Human	?	?	B.1	G	University of Wisconsin-Madison AIDS Vaccine Research Laboratories	University of Wisconsin-Madison AIDS Vaccine Research Laboratories	Gage Moreno et al	https://www.gisaid.org	?	?	2020-04-02	28.13	29.11	-
USA/WI-UW-84/2020	ncov	EPI_ISL_421343	-	SRX8079496	SRR11507323	SAMN14555990	PRJNA614504	2020-03-24	North America	USA	Wisconsin	Dane county	North America	USA	Wisconsin	genome	29782	Human	?	?	B.1	GH	University of Wisconsin-Madison AIDS Vaccine Research Laboratories	University of Wisconsin-Madison AIDS Vaccine Research Laboratories	Gage Moreno et al	https://www.gisaid.org	?	?	2020-04-02	23.12	23.82	-
USA/WI-UW-85/2020	ncov	EPI_ISL_425142	-	SRX8114902	SRR11544850	SAMN14596861	PRJNA614504	2020-04-02	North America	USA	Wisconsin	Dane county	North America	USA	Wisconsin	genome	29782	Human	?	?	B.1.19	G	University of Wisconsin-Madison AIDS Vaccine Research Laboratories	University of Wisconsin-Madison AIDS Vaccine Research Laboratories	Gage Moreno et al	https://www.gisaid.org	?	?	2020-04-12	24.4	-	-
USA/WI-UW-86/2020	ncov	EPI_ISL_425143	-	SRX8114903	SRR11544849	SAMN14596862	PRJNA614504	2020-04-02	North America	USA	Wisconsin	Dane county	North America	USA	Wisconsin	genome	29782	Human	?	?	B.1	GH	University of Wisconsin-Madison AIDS Vaccine Research Laboratories	University of Wisconsin-Madison AIDS Vaccine Research Laboratories	Gage Moreno et al	https://www.gisaid.org	?	?	2020-04-12	22.1	-	-
USA/WI-UW-87/2020	ncov	EPI_ISL_425144	-	SRX8114914	SRR11544838	SAMN14596863	PRJNA614504	2020-04-02	North America	USA	Wisconsin	Dane county	North America	USA	Wisconsin	genome	29782	Human	?	?	B.1	GH	University of Wisconsin-Madison AIDS Vaccine Research Laboratories	University of Wisconsin-Madison AIDS Vaccine Research Laboratories	Gage Moreno et al	https://www.gisaid.org	?	?	2020-04-12	22.1	-	-
USA/WI-UW-88/2020	ncov	EPI_ISL_425145	-	SRX8114925	SRR11544827	SAMN14596864	PRJNA614504	2020-04-05	North America	USA	Wisconsin	Dane county	North America	USA	Wisconsin	genome	29782	Human	?	?	A.4	S	University of Wisconsin-Madison AIDS Vaccine Research Laboratories	University of Wisconsin-Madison AIDS Vaccine Research Laboratories	Gage Moreno et al	https://www.gisaid.org	?	?	2020-04-12	25.29	25.93	-
USA/WI-UW-89/2020	ncov	EPI_ISL_425146	-	SRX8114931	SRR11544821	SAMN14596865	PRJNA614504	2020-03-31	North America	USA	Wisconsin	Dane county	North America	USA	Wisconsin	genome	29782	Human	?	?	B.1	GH	University of Wisconsin-Madison AIDS Vaccine Research Laboratories	University of Wisconsin-Madison AIDS Vaccine Research Laboratories	Gage Moreno et al	https://www.gisaid.org	?	?	2020-04-12	21.63	22.3	-
USA/WI-UW-90/2020	ncov	EPI_ISL_425147	-	SRX8114932	SRR11544820	SAMN14596866	PRJNA614504	2020-04-03	North America	USA	Wisconsin	Dane county	North America	USA	Wisconsin	genome	29782	Human	?	?	B.1.19	G	University of Wisconsin-Madison AIDS Vaccine Research Laboratories	University of Wisconsin-Madison AIDS Vaccine Research Laboratories	Gage Moreno et al	https://www.gisaid.org	?	?	2020-04-12	30.7	-	-
USA/WI-UW-91/2020	ncov	EPI_ISL_425148	-	SRX8114933	SRR11544819	SAMN14596867	PRJNA614504	2020-04-01	North America	USA	Wisconsin	Dane county	North America	USA	Wisconsin	genome	29611	Human	?	?	A.1	S	University of Wisconsin-Madison AIDS Vaccine Research Laboratories	University of Wisconsin-Madison AIDS Vaccine Research Laboratories	Gage Moreno et al	https://www.gisaid.org	?	?	2020-04-12	24.6	-	-
USA/WI-UW-92/2020	ncov	EPI_ISL_425149	-	SRX8114934	SRR11544818	SAMN14596868	PRJNA614504	2020-03-30	North America	USA	Wisconsin	Dane county	North America	USA	Wisconsin	genome	29782	Human	?	?	B.1	GH	University of Wisconsin-Madison AIDS Vaccine Research Laboratories	University of Wisconsin-Madison AIDS Vaccine Research Laboratories	Gage Moreno et al	https://www.gisaid.org	?	?	2020-04-12	18.8	19.7	-
USA/WI-UW-93/2020	ncov	EPI_ISL_425150	-	SRX8114935	SRR11544817	SAMN14596869	PRJNA614504	2020-04-04	North America	USA	Wisconsin	Dane county	North America	USA	Wisconsin	genome	29782	Human	?	?	B.1	GH	University of Wisconsin-Madison AIDS Vaccine Research Laboratories	University of Wisconsin-Madison AIDS Vaccine Research Laboratories	Gage Moreno et al	https://www.gisaid.org	?	?	2020-04-12	25.7	-	-
USA/WI-UW-94/2020	ncov	EPI_ISL_425151	-	SRX8114936	SRR11544816	SAMN14596870	PRJNA614504	2020-03-30	North America	USA	Wisconsin	Dane county	North America	USA	Wisconsin	genome	29782	Human	?	?	B.1	GH	University of Wisconsin-Madison AIDS Vaccine Research Laboratories	University of Wisconsin-Madison AIDS Vaccine Research Laboratories	Gage Moreno et al	https://www.gisaid.org	?	?	2020-04-12	28.8	-	-
USA/WI-UW-95/2020	ncov	EPI_ISL_425152	-	SRX8114904	SRR11544848	SAMN14596871	PRJNA614504	2020-03-30	North America	USA	Wisconsin	Dane county	North America	USA	Wisconsin	genome	29782	Human	?	?	B.1.19	G	University of Wisconsin-Madison AIDS Vaccine Research Laboratories	University of Wisconsin-Madison AIDS Vaccine Research Laboratories	Gage Moreno et al	https://www.gisaid.org	?	?	2020-04-12	21.2	-	-
USA/WI-UW-96/2020	ncov	EPI_ISL_425153	-	SRX8114905	SRR11544847	SAMN14596872	PRJNA614504	2020-04-01	North America	USA	Wisconsin	Dane county	North America	USA	Wisconsin	genome	29782	Human	?	?	A.4	S	University of Wisconsin-Madison AIDS Vaccine Research Laboratories	University of Wisconsin-Madison AIDS Vaccine Research Laboratories	Gage Moreno et al	https://www.gisaid.org	?	?	2020-04-12	17.33	18.05	-
USA/WI-UW-97/2020	ncov	EPI_ISL_425154	-	SRX8114906	SRR11544846	SAMN14596873	PRJNA614504	2020-03-30	North America	USA	Wisconsin	Dane county	North America	USA	Wisconsin	genome	29611	Human	?	?	B.1.19	G	University of Wisconsin-Madison AIDS Vaccine Research Laboratories	University of Wisconsin-Madison AIDS Vaccine Research Laboratories	Gage Moreno et al	https://www.gisaid.org	?	?	2020-04-12	27.3	-	-
USA/WI-UW-98/2020	ncov	EPI_ISL_425155	-	SRX8114907	SRR11544845	SAMN14596874	PRJNA614504	2020-03-31	North America	USA	Wisconsin	Dane county	North America	USA	Wisconsin	genome	29782	Human	?	?	B.1	GH	University of Wisconsin-Madison AIDS Vaccine Research Laboratories	University of Wisconsin-Madison AIDS Vaccine Research Laboratories	Gage Moreno et al	https://www.gisaid.org	?	?	2020-04-12	24.7	-	-
USA/WI-UW-99/2020	ncov	EPI_ISL_425156	-	SRX8114908	SRR11544844	SAMN14596875	PRJNA614504	2020-04-02	North America	USA	Wisconsin	Dane county	North America	USA	Wisconsin	genome	29782	Human	?	?	B.1	GH	University of Wisconsin-Madison AIDS Vaccine Research Laboratories	University of Wisconsin-Madison AIDS Vaccine Research Laboratories	Gage Moreno et al	https://www.gisaid.org	?	?	2020-04-12	18.8	-	-
USA/WI1/2020	ncov	EPI_ISL_408670	MT039887	SRX7777165	SRR11140745	SAMN14154204	PRJNA607948	2020-01-31	North America	USA	Wisconsin	Dane county	Asia	China	Hubei	genome	29879	Human	52	Female	B	L	Wisconsin Department of Health Services	Pathogen Discovery, Respiratory Viruses Branch, Division of Viral Diseases, Centers for Disease Control and Prevention	Jing Zhang et al	https://www.gisaid.org	First 12 patients with coronavirus disease 2019 (COVID-19) in the United States	https://dx.doi.org/10.1101/2020.03.09.20032896	2020-02-10	-	-	-
